# Supplementary material for: Methyl 4-hy­droxy-2-isopropyl-1,1-dioxo-2H-1,2-benzothia­zine-3-carboxyl­ate
Source: Acta Crystallogr Sect E Struct Rep Online. 2011 Jun 25;67(Pt 7):o1823–4. doi: 10.1107/S1600536811024573 (PMC3152111; doi:10.1107/S1600536811024573)
Supplement: Supplementary file 1 [file e-67-o1823-sup1.cif]

##############################################################################
#                                                                            #
# This CIF contains the data in a paper accepted for publication in          #
# Acta Crystallographica Section E. It conforms to the requirements of       #
# Notes for Authors for Acta Crystallographica Section E, and has been       #
# peer reviewed under the auspices of the IUCr Commission on Journals.       #
#                                                                            #
# Full details of the Crystallographic Information File format               #
# are given in the paper "The Crystallographic Information File (CIF):       #
# a New Standard Archive File for Crystallography" by S. R. Hall, F. H.      #
# Allen and I. D. Brown [Acta Cryst. (1991), A47, 655-685].                  #
#                                                                            #
# The current version of the core CIF dictionary is obtainable from          #
# ftp://ftp.iucr.org/pub/cif_core.dic.                                       #
#                                                                            #
# Software is freely available for graphical display of the structure(s)     #
# in this CIF. For information consult the CIF software page                 #
# http://www.iucr.org/resources/cif/software.                                #
#                                                                            #
# This file may be used for bona fide research purposes within the           #
# scientific community so long as proper attribution is given to the journal # 
# article from which it was obtained.                                        #
#                                                                            #
##############################################################################
data_I
_audit_creation_method     SHELXL-97
_chemical_name_systematic
;
Methyl 4-hydroxy-2-isopropyl-1,1-dioxo-2<i>H</i>-1,2-benzothiazine-3-carboxylate
;
_chemical_name_common
;
;
_chemical_formula_moiety     'C13 H15 N O5 S'
_chemical_formula_sum     'C13 H15 N O5 S'
_chemical_formula_iupac     'C13 H15 N O5 S'
_chemical_formula_weight     297.32
_chemical_melting_point     ?
_symmetry_cell_setting     monoclinic
_symmetry_space_group_name_H-M     'P 21/n'
_symmetry_space_group_name_Hall     '-P 2yn'
loop_
    _symmetry_equiv_pos_as_xyz
    'x, y, z'
    '-x+1/2, y+1/2, -z+1/2'
    '-x, -y, -z'
    'x-1/2, -y-1/2, z-1/2'
_cell_length_a     11.3896(6)
_cell_length_b     9.8421(5)
_cell_length_c     12.7680(7)
_cell_angle_alpha     90.00
_cell_angle_beta     105.7820(10)
_cell_angle_gamma     90.00
_cell_volume     1377.31(13)
_cell_formula_units_Z     4
_cell_measurement_reflns_used     7059
_cell_measurement_theta_min     2.65
_cell_measurement_theta_max     28.37
_cell_measurement_temperature     100(2)
_exptl_crystal_description     'needle'
_exptl_crystal_colour     'colorless'
_exptl_crystal_size_max     0.43
_exptl_crystal_size_mid     0.27
_exptl_crystal_size_min     0.27
_exptl_crystal_density_diffrn     1.434
_exptl_crystal_density_meas     ?
_exptl_crystal_density_method     'not measured'
_exptl_crystal_F_000     624
_exptl_absorpt_coefficient_mu     0.254
_exptl_absorpt_correction_type     multi-scan
_exptl_absorpt_process_details     '(SADABS; Bruker 2001)'
_exptl_absorpt_correction_T_min     0.8988
_exptl_absorpt_correction_T_max     0.9486
_exptl_special_details
;
;
_diffrn_ambient_temperature     100(2)
_diffrn_radiation_type     MoK\a
_diffrn_radiation_wavelength     0.71073
_diffrn_radiation_source     'fine-focus sealed tube'
_diffrn_radiation_monochromator     graphite
_diffrn_measurement_device_type
;
Siemens SMART 1K diffractometer with a Bruker APEXII detector
;
_diffrn_measurement_method     '\f and \w'
_diffrn_detector_area_resol_mean     ?
_diffrn_reflns_number     16137
_diffrn_reflns_av_R_equivalents     0.0243
_diffrn_reflns_av_sigmaI/netI     0.0198
_diffrn_reflns_theta_min     2.13
_diffrn_reflns_theta_max     28.38
_diffrn_reflns_theta_full     28.00
_diffrn_measured_fraction_theta_max     0.979
_diffrn_measured_fraction_theta_full     0.994
_diffrn_reflns_limit_h_min     -15
_diffrn_reflns_limit_h_max     15
_diffrn_reflns_limit_k_min     -13
_diffrn_reflns_limit_k_max     12
_diffrn_reflns_limit_l_min     -16
_diffrn_reflns_limit_l_max     16
_diffrn_standards_number     0
_diffrn_standards_interval_count     .
_diffrn_standards_interval_time     .
_diffrn_standards_decay_%     ?
_refine_special_details
;
 Refinement of F^2^ against ALL reflections.  The weighted R-factor wR and
 goodness of fit S are based on F^2^, conventional R-factors R are based
 on F, with F set to zero for negative F^2^. The threshold expression of
 F^2^ > 2\s(F^2^) is used only for calculating R-factors(gt) etc. and is
 not relevant to the choice of reflections for refinement.  R-factors based
 on F^2^ are statistically about twice as large as those based on F, and R-
 factors based on ALL data will be even larger.
;
_reflns_number_total     3380
_reflns_number_gt     2967
_reflns_threshold_expression     I>2\s(I)
_refine_ls_structure_factor_coef     Fsqd
_refine_ls_matrix_type     full
_refine_ls_R_factor_all     0.0394
_refine_ls_R_factor_gt     0.0338
_refine_ls_wR_factor_gt     0.0888
_refine_ls_wR_factor_ref     0.0921
_refine_ls_goodness_of_fit_ref     1.059
_refine_ls_restrained_S_all     1.059
_refine_ls_number_reflns     3380
_refine_ls_number_parameters     187
_refine_ls_number_restraints     0
_refine_ls_hydrogen_treatment     mixed
_refine_ls_weighting_scheme     calc
_refine_ls_weighting_details
         'calc w=1/[\s^2^(Fo^2^)+(0.0464P)^2^+0.6953P] where P=(Fo^2^+2Fc^2^)/3'
_atom_sites_solution_hydrogens     geom
_atom_sites_solution_primary     direct
_atom_sites_solution_secondary     difmap
_refine_ls_shift/su_max     0.000
_refine_ls_shift/su_mean     0.000
_refine_diff_density_max     0.433
_refine_diff_density_min     -0.399
_refine_ls_extinction_method     none
_refine_ls_extinction_coef     ?
loop_
    _atom_type_symbol
    _atom_type_description
    _atom_type_scat_dispersion_real
    _atom_type_scat_dispersion_imag
    _atom_type_scat_source
    'C' 'C' 0.0033 0.0016
                         'International Tables Vol C Tables 4.2.6.8 and 6.1.1.4'
    'H' 'H' 0.0000 0.0000
                         'International Tables Vol C Tables 4.2.6.8 and 6.1.1.4'
    'N' 'N' 0.0061 0.0033
                         'International Tables Vol C Tables 4.2.6.8 and 6.1.1.4'
    'O' 'O' 0.0106 0.0060
                         'International Tables Vol C Tables 4.2.6.8 and 6.1.1.4'
    'S' 'S' 0.1246 0.1234
                         'International Tables Vol C Tables 4.2.6.8 and 6.1.1.4'
_computing_data_collection     'APEX2 (Bruker, 2001)'
_computing_cell_refinement     'SAINT (Bruker, 2001)'
_computing_data_reduction     'SAINT (Bruker, 2001)'
_computing_structure_solution     'SHELXS97 (Sheldrick, 2008)'
_computing_structure_refinement     'SHELXL97 (Sheldrick, 2008)'
_computing_molecular_graphics
;
ORTEP-3 (Farrugia, 1997) and PLATON (Spek, 2009)
;
_computing_publication_material
;
WinGX (Farrugia, 1999) and PLATON (Spek, 2009)
;
loop_
    _atom_site_type_symbol
    _atom_site_label
    _atom_site_fract_x
    _atom_site_fract_y
    _atom_site_fract_z
    _atom_site_U_iso_or_equiv
    _atom_site_adp_type
    _atom_site_calc_flag
    _atom_site_refinement_flags
    _atom_site_occupancy
    _atom_site_symmetry_multiplicity
    _atom_site_disorder_assembly
    _atom_site_disorder_group
    S S1 0.45158(3) 0.80155(3) 0.24103(3) 0.01449(10) Uani d . 1 1 . .
    O O1 0.41963(9) 0.73289(10) 0.32827(8) 0.0204(2) Uani d . 1 1 . .
    O O2 0.46334(9) 0.72358(10) 0.14956(8) 0.0208(2) Uani d . 1 1 . .
    O O4 0.32490(9) 1.14730(11) -0.03579(8) 0.0239(2) Uani d . 1 1 . .
    O O5 0.19108(9) 1.00457(10) 0.00818(8) 0.0206(2) Uani d . 1 1 . .
    O O3 0.54813(10) 1.14548(11) 0.08196(9) 0.0235(2) Uani d . 1 1 . .
    N N1 0.35223(10) 0.92191(11) 0.19471(9) 0.0148(2) Uani d . 1 1 . .
    C C1 0.58852(11) 0.89070(13) 0.29337(10) 0.0144(2) Uani d . 1 1 . .
    C C2 0.67716(12) 0.84231(14) 0.38274(11) 0.0167(3) Uani d . 1 1 . .
    H H2 0.6646 0.7626 0.4174 0.020 Uiso calc R 1 1 . .
    C C3 0.78531(12) 0.91527(15) 0.41972(11) 0.0194(3) Uani d . 1 1 . .
    H H3 0.8463 0.8834 0.4788 0.023 Uiso calc R 1 1 . .
    C C4 0.80243(13) 1.03493(15) 0.36896(12) 0.0213(3) Uani d . 1 1 . .
    H H4 0.8745 1.0835 0.3950 0.026 Uiso calc R 1 1 . .
    C C5 0.71319(13) 1.08340(15) 0.27951(11) 0.0207(3) Uani d . 1 1 . .
    H H5 0.7258 1.1639 0.2459 0.025 Uiso calc R 1 1 . .
    C C6 0.60455(12) 1.01095(14) 0.24018(11) 0.0163(3) Uani d . 1 1 . .
    C C7 0.50866(12) 1.05859(14) 0.14559(11) 0.0171(3) Uani d . 1 1 . .
    C C8 0.39091(12) 1.01442(13) 0.12351(11) 0.0159(3) Uani d . 1 1 . .
    C C9 0.30108(12) 1.06172(14) 0.02519(11) 0.0180(3) Uani d . 1 1 . .
    C C10 0.09884(14) 1.05700(17) -0.08516(12) 0.0271(3) Uani d . 1 1 . .
    H H10A 0.0828 1.1505 -0.0728 0.041 Uiso calc R 1 1 . .
    H H10B 0.0252 1.0051 -0.0954 0.041 Uiso calc R 1 1 . .
    H H10C 0.1276 1.0500 -0.1490 0.041 Uiso calc R 1 1 . .
    C C11 0.28252(12) 0.98889(14) 0.26547(11) 0.0181(3) Uani d . 1 1 . .
    H H11 0.2354 1.0621 0.2214 0.022 Uiso calc R 1 1 . .
    C C13 0.36474(14) 1.05728(17) 0.36523(12) 0.0258(3) Uani d . 1 1 . .
    H H13A 0.4031 0.9894 0.4173 0.039 Uiso calc R 1 1 . .
    H H13B 0.3170 1.1166 0.3970 0.039 Uiso calc R 1 1 . .
    H H13C 0.4262 1.1091 0.3444 0.039 Uiso calc R 1 1 . .
    C C12 0.18920(13) 0.89440(17) 0.29256(13) 0.0263(3) Uani d . 1 1 . .
    H H12A 0.1452 0.8473 0.2280 0.039 Uiso calc R 1 1 . .
    H H12B 0.1332 0.9466 0.3205 0.039 Uiso calc R 1 1 . .
    H H12C 0.2303 0.8297 0.3464 0.039 Uiso calc R 1 1 . .
    H H3O 0.482(2) 1.167(2) 0.0300(17) 0.039 Uiso d . 1 1 . .
loop_
    _atom_site_aniso_label
    _atom_site_aniso_U_11
    _atom_site_aniso_U_22
    _atom_site_aniso_U_33
    _atom_site_aniso_U_12
    _atom_site_aniso_U_13
    _atom_site_aniso_U_23
    S1 0.01430(16) 0.01178(16) 0.01607(17) 0.00005(11) 0.00187(12) 0.00036(11)
    O1 0.0185(5) 0.0178(5) 0.0237(5) -0.0013(4) 0.0035(4) 0.0067(4)
    O2 0.0194(5) 0.0180(5) 0.0225(5) 0.0020(4) 0.0015(4) -0.0060(4)
    O4 0.0277(5) 0.0229(5) 0.0188(5) 0.0008(4) 0.0023(4) 0.0069(4)
    O5 0.0186(5) 0.0226(5) 0.0176(5) 0.0017(4) -0.0002(4) 0.0023(4)
    O3 0.0259(5) 0.0252(5) 0.0178(5) -0.0055(4) 0.0033(4) 0.0078(4)
    N1 0.0158(5) 0.0139(5) 0.0145(5) 0.0027(4) 0.0041(4) 0.0021(4)
    C1 0.0147(6) 0.0149(6) 0.0138(6) -0.0013(5) 0.0043(5) -0.0027(5)
    C2 0.0189(6) 0.0158(6) 0.0157(6) 0.0011(5) 0.0055(5) 0.0003(5)
    C3 0.0172(6) 0.0237(7) 0.0157(6) 0.0019(5) 0.0020(5) -0.0018(5)
    C4 0.0175(6) 0.0252(7) 0.0205(7) -0.0058(5) 0.0042(5) -0.0036(6)
    C5 0.0225(7) 0.0209(7) 0.0190(7) -0.0056(5) 0.0063(5) 0.0019(5)
    C6 0.0179(6) 0.0180(6) 0.0134(6) -0.0011(5) 0.0048(5) -0.0003(5)
    C7 0.0228(7) 0.0153(6) 0.0137(6) -0.0013(5) 0.0054(5) 0.0003(5)
    C8 0.0199(6) 0.0142(6) 0.0133(6) 0.0006(5) 0.0037(5) 0.0007(5)
    C9 0.0214(6) 0.0160(6) 0.0161(6) 0.0020(5) 0.0040(5) -0.0008(5)
    C10 0.0232(7) 0.0304(8) 0.0220(7) 0.0037(6) -0.0036(6) 0.0038(6)
    C11 0.0191(6) 0.0181(6) 0.0182(7) 0.0042(5) 0.0072(5) 0.0004(5)
    C13 0.0286(8) 0.0290(8) 0.0211(7) 0.0014(6) 0.0091(6) -0.0053(6)
    C12 0.0212(7) 0.0291(8) 0.0314(8) 0.0017(6) 0.0117(6) 0.0037(6)
_geom_special_details
;
 All s.u.'s (except the s.u. in the dihedral angle between two l.s. planes)
 are estimated using the full covariance matrix.  The cell s.u.'s are taken
 into account individually in the estimation of s.u.'s in distances, angles
 and torsion angles; correlations between s.u.'s in cell parameters are only
 used when they are defined by crystal symmetry.  An approximate (isotropic)
 treatment of cell s.u.'s is used for estimating s.u.'s involving l.s. planes.
;
loop_
    _geom_bond_atom_site_label_1
    _geom_bond_atom_site_label_2
    _geom_bond_site_symmetry_2
    _geom_bond_distance
    _geom_bond_publ_flag
    S1 O1 . 1.4319(10) ?
    S1 O2 . 1.4338(10) ?
    S1 N1 . 1.6338(11) ?
    S1 C1 . 1.7556(13) ?
    O4 C9 . 1.2264(17) ?
    O5 C9 . 1.3361(17) ?
    O5 C10 . 1.4524(16) ?
    O3 C7 . 1.3387(16) ?
    O3 H3O . 0.88(2) ?
    N1 C8 . 1.4378(17) ?
    N1 C11 . 1.5072(16) ?
    C1 C2 . 1.3862(18) ?
    C1 C6 . 1.4009(18) ?
    C2 C3 . 1.3926(19) ?
    C2 H2 . 0.9300 ?
    C3 C4 . 1.383(2) ?
    C3 H3 . 0.9300 ?
    C4 C5 . 1.390(2) ?
    C4 H4 . 0.9300 ?
    C5 C6 . 1.3978(19) ?
    C5 H5 . 0.9300 ?
    C6 C7 . 1.4675(18) ?
    C7 C8 . 1.3644(19) ?
    C8 C9 . 1.4632(18) ?
    C10 H10A . 0.9600 ?
    C10 H10B . 0.9600 ?
    C10 H10C . 0.9600 ?
    C11 C13 . 1.518(2) ?
    C11 C12 . 1.521(2) ?
    C11 H11 . 0.9800 ?
    C13 H13A . 0.9600 ?
    C13 H13B . 0.9600 ?
    C13 H13C . 0.9600 ?
    C12 H12A . 0.9600 ?
    C12 H12B . 0.9600 ?
    C12 H12C . 0.9600 ?
loop_
    _geom_angle_atom_site_label_1
    _geom_angle_atom_site_label_2
    _geom_angle_atom_site_label_3
    _geom_angle_site_symmetry_1
    _geom_angle_site_symmetry_3
    _geom_angle
    _geom_angle_publ_flag
    O1 S1 O2 . . 118.74(6) ?
    O1 S1 N1 . . 109.04(6) ?
    O2 S1 N1 . . 107.59(6) ?
    O1 S1 C1 . . 109.10(6) ?
    O2 S1 C1 . . 107.90(6) ?
    N1 S1 C1 . . 103.39(6) ?
    C9 O5 C10 . . 114.88(11) ?
    C7 O3 H3O . . 104.6(14) ?
    C8 N1 C11 . . 113.82(10) ?
    C8 N1 S1 . . 112.76(9) ?
    C11 N1 S1 . . 121.74(9) ?
    C2 C1 C6 . . 121.84(12) ?
    C2 C1 S1 . . 120.95(10) ?
    C6 C1 S1 . . 117.20(10) ?
    C1 C2 C3 . . 118.74(13) ?
    C1 C2 H2 . . 120.6 ?
    C3 C2 H2 . . 120.6 ?
    C4 C3 C2 . . 120.30(13) ?
    C4 C3 H3 . . 119.8 ?
    C2 C3 H3 . . 119.8 ?
    C3 C4 C5 . . 120.81(13) ?
    C3 C4 H4 . . 119.6 ?
    C5 C4 H4 . . 119.6 ?
    C4 C5 C6 . . 119.86(13) ?
    C4 C5 H5 . . 120.1 ?
    C6 C5 H5 . . 120.1 ?
    C5 C6 C1 . . 118.43(12) ?
    C5 C6 C7 . . 121.37(12) ?
    C1 C6 C7 . . 120.19(12) ?
    O3 C7 C8 . . 123.48(12) ?
    O3 C7 C6 . . 113.95(12) ?
    C8 C7 C6 . . 122.54(12) ?
    C7 C8 N1 . . 121.61(12) ?
    C7 C8 C9 . . 119.64(12) ?
    N1 C8 C9 . . 118.75(11) ?
    O4 C9 O5 . . 123.06(12) ?
    O4 C9 C8 . . 122.64(13) ?
    O5 C9 C8 . . 114.29(12) ?
    O5 C10 H10A . . 109.5 ?
    O5 C10 H10B . . 109.5 ?
    H10A C10 H10B . . 109.5 ?
    O5 C10 H10C . . 109.5 ?
    H10A C10 H10C . . 109.5 ?
    H10B C10 H10C . . 109.5 ?
    N1 C11 C13 . . 113.06(11) ?
    N1 C11 C12 . . 112.55(11) ?
    C13 C11 C12 . . 112.96(12) ?
    N1 C11 H11 . . 105.8 ?
    C13 C11 H11 . . 105.8 ?
    C12 C11 H11 . . 105.8 ?
    C11 C13 H13A . . 109.5 ?
    C11 C13 H13B . . 109.5 ?
    H13A C13 H13B . . 109.5 ?
    C11 C13 H13C . . 109.5 ?
    H13A C13 H13C . . 109.5 ?
    H13B C13 H13C . . 109.5 ?
    C11 C12 H12A . . 109.5 ?
    C11 C12 H12B . . 109.5 ?
    H12A C12 H12B . . 109.5 ?
    C11 C12 H12C . . 109.5 ?
    H12A C12 H12C . . 109.5 ?
    H12B C12 H12C . . 109.5 ?
loop_
    _geom_torsion_atom_site_label_1
    _geom_torsion_atom_site_label_2
    _geom_torsion_atom_site_label_3
    _geom_torsion_atom_site_label_4
    _geom_torsion_site_symmetry_1
    _geom_torsion_site_symmetry_2
    _geom_torsion_site_symmetry_3
    _geom_torsion_site_symmetry_4
    _geom_torsion
    _geom_torsion_publ_flag
    O1 S1 N1 C8 . . . . 167.45(9) ?
    O2 S1 N1 C8 . . . . -62.53(10) ?
    C1 S1 N1 C8 . . . . 51.48(10) ?
    O1 S1 N1 C11 . . . . 26.69(11) ?
    O2 S1 N1 C11 . . . . 156.70(10) ?
    C1 S1 N1 C11 . . . . -89.28(11) ?
    O1 S1 C1 C2 . . . . 31.83(13) ?
    O2 S1 C1 C2 . . . . -98.46(12) ?
    N1 S1 C1 C2 . . . . 147.76(11) ?
    O1 S1 C1 C6 . . . . -149.00(10) ?
    O2 S1 C1 C6 . . . . 80.71(11) ?
    N1 S1 C1 C6 . . . . -33.07(11) ?
    C6 C1 C2 C3 . . . . -0.5(2) ?
    S1 C1 C2 C3 . . . . 178.64(10) ?
    C1 C2 C3 C4 . . . . 1.1(2) ?
    C2 C3 C4 C5 . . . . -0.9(2) ?
    C3 C4 C5 C6 . . . . 0.1(2) ?
    C4 C5 C6 C1 . . . . 0.5(2) ?
    C4 C5 C6 C7 . . . . -179.64(13) ?
    C2 C1 C6 C5 . . . . -0.3(2) ?
    S1 C1 C6 C5 . . . . -179.45(10) ?
    C2 C1 C6 C7 . . . . 179.81(12) ?
    S1 C1 C6 C7 . . . . 0.65(17) ?
    C5 C6 C7 O3 . . . . 20.73(19) ?
    C1 C6 C7 O3 . . . . -159.37(12) ?
    C5 C6 C7 C8 . . . . -161.14(13) ?
    C1 C6 C7 C8 . . . . 18.8(2) ?
    O3 C7 C8 N1 . . . . -179.43(12) ?
    C6 C7 C8 N1 . . . . 2.6(2) ?
    O3 C7 C8 C9 . . . . 0.6(2) ?
    C6 C7 C8 C9 . . . . -177.37(12) ?
    C11 N1 C8 C7 . . . . 102.87(14) ?
    S1 N1 C8 C7 . . . . -41.11(16) ?
    C11 N1 C8 C9 . . . . -77.14(15) ?
    S1 N1 C8 C9 . . . . 138.88(11) ?
    C10 O5 C9 O4 . . . . -3.37(19) ?
    C10 O5 C9 C8 . . . . 176.14(12) ?
    C7 C8 C9 O4 . . . . -4.9(2) ?
    N1 C8 C9 O4 . . . . 175.11(12) ?
    C7 C8 C9 O5 . . . . 175.59(12) ?
    N1 C8 C9 O5 . . . . -4.40(18) ?
    C8 N1 C11 C13 . . . . -80.86(14) ?
    S1 N1 C11 C13 . . . . 59.52(15) ?
    C8 N1 C11 C12 . . . . 149.66(12) ?
    S1 N1 C11 C12 . . . . -69.95(14) ?
loop_
    _geom_hbond_atom_site_label_D
    _geom_hbond_atom_site_label_H
    _geom_hbond_atom_site_label_A
    _geom_hbond_site_symmetry_A
    _geom_hbond_distance_DH
    _geom_hbond_distance_HA
    _geom_hbond_distance_DA
    _geom_hbond_angle_DHA
    C4 H4 O2 2_655 0.93 2.49 3.311(2) 147
    C3 H3 O2 4_676 0.93 2.46 3.370(2) 165
    C11 H11 O1 2 0.98 2.39 3.317(2) 157
    O3 H3O O4 . 0.88(2) 1.77(2) 2.578(2) 151(2)
data_global
_journal_date_recd_electronic     2011-06-14
_journal_date_accepted     2011-06-22
_journal_name_full     'Acta Crystallographica, Section E'
_journal_year     2011
_journal_volume     67
_journal_issue      7
_journal_page_first     o1823
_journal_page_last     o1824
_journal_paper_category     QO
_journal_coeditor_code     IM2299
_publ_contact_author_name     'Muhammad Nadeem Arshad'
_publ_contact_author_address
;
X-ray Diffraction and Crystallography Laboratory,
Department of Physics, School of Physical Sciences,
University of the Punjab, Quaid-e-Azam Campus, Lahore 54590, Pakistan
;
_publ_contact_author_email     mnachemist@hotmail.com
_publ_contact_author_fax     ?
_publ_contact_author_phone     '+92-333-4537630'
_publ_section_title
;
Methyl
4-hydroxy-2-isopropyl-1,1-dioxo-2<i>H</i>-1,2-benzothiazine-3-carboxylate
;
loop_
    _publ_author_name
    _publ_author_footnote
    _publ_author_address
    'Arshad, Muhammad Nadeem'
;
Materials Chemistry Laboratory, Department of Chemistry, GC University,
Lahore 54000, Pakistan.
;
;
X-ray Diffraction and Crystallography Laboratory, Department of Physics,
School of Physical Sciences, University of the Punjab, Quaid-e-Azam Campus,
Lahore 54590, Pakistan
;
    'Khan, Islam Ullah' .
;
Materials Chemistry Laboratory, Department of Chemistry, GC University,
Lahore 54000, Pakistan
;
    'Zia-ur-Rehman, Muhammad' .
;
Applied Chemistry Research Center, PCSIR Laboratories Complex, Ferozpur Road
Lahore 54600, Pakistan
;
    'Rafique, H. M.' .
;
X-ray Diffraction and Crystallography Laboratory, Department of Physics,
School of Physical Sciences, University of the Punjab, Quaid-e-Azam Campus,
Lahore 54590, Pakistan
;
    'Holman, K. Travis' .
;
Department of Chemistry, Georgetown University, 37th and Oth St NW
Washington DC 20057, USA
;
