# Supplementary material for: Methyl 4-hy­droxy-2-isopropyl-1,1-dioxo-2H-1,2-benzothia­zine-3-carboxyl­ate
Source: Acta Crystallogr Sect E Struct Rep Online. 2011 Jun 25;67(Pt 7):o1823–4. doi: 10.1107/S1600536811024573 (PMC3152111; doi:10.1107/S1600536811024573)
Supplement: Supplementary file 2 [file e-67-o1823-Isup2.hkl]

#
# h,k,l, Fc-squared, Fo-squared, sigma(Fo-squared) and status flag
#
data_I
_shelx_title ' 10056 in P2(1)/n'
_shelx_refln_list_code          4
_shelx_F_calc_maximum      146.13
_exptl_crystal_F_000       624.00
_reflns_d_resolution_high  0.7476
 
loop_
 _symmetry_equiv_pos_as_xyz
 'x, y, z'
 '-x+1/2, y+1/2, -z+1/2'
 '-x, -y, -z'
 'x-1/2, -y-1/2, z-1/2'
 
_cell_length_a    11.3896
_cell_length_b     9.8421
_cell_length_c    12.7680
_cell_angle_alpha  90.000
_cell_angle_beta  105.782
_cell_angle_gamma  90.000
 
_shelx_F_squared_multiplier     1.000
 
loop_
 _refln_index_h
 _refln_index_k
 _refln_index_l
 _refln_F_squared_calc
 _refln_F_squared_meas
 _refln_F_squared_sigma
 _refln_observed_status
   2   0   0      129.45      133.44      3.14 o
   4   0   0      146.92      187.90      3.32 o
   6   0   0       38.93       32.14      2.13 o
   8   0   0     3686.62     3646.48     38.28 o
  10   0   0      107.28       98.76      5.14 o
  12   0   0      717.74      719.47     18.48 o
  14   0   0       84.97      101.42      8.31 o
   1   1   0    10367.96    10201.82     58.94 o
   2   1   0     1267.39     1332.90      9.12 o
   3   1   0        6.72       12.80      1.11 o
   4   1   0    14395.68    14820.95     86.51 o
   5   1   0      317.30      364.86      4.30 o
   6   1   0     2951.49     2952.13     20.27 o
   7   1   0      150.31      168.84      3.26 o
   8   1   0      283.14      276.35      7.05 o
   9   1   0        0.88        1.98      1.42 o
  10   1   0      376.22      367.97      7.07 o
  11   1   0      201.70      207.23      5.75 o
  12   1   0      431.86      428.82      8.64 o
  13   1   0       35.07       37.13      6.04 o
  14   1   0      102.31      106.60      6.02 o
   0   2   0     8240.33     8216.25     65.90 o
   1   2   0      668.56      715.10      5.37 o
   2   2   0    13771.28    13793.82     83.56 o
   3   2   0       15.95        9.47      0.83 o
   4   2   0     1057.75     1071.86      7.89 o
   5   2   0     1430.52     1426.68     11.00 o
   6   2   0      269.82      250.14      4.11 o
   7   2   0      503.53      484.64      6.30 o
   8   2   0      855.20      832.70      9.39 o
   9   2   0      558.72      541.14      7.62 o
  10   2   0     2876.96     2796.88     29.03 o
  11   2   0        2.68        1.30      1.95 o
  12   2   0        0.12        2.96      1.97 o
  13   2   0      384.03      387.60      8.79 o
  14   2   0      111.36      119.40      7.19 o
   1   3   0     1687.57     1522.19      9.34 o
   2   3   0     2252.41     2329.78     14.51 o
   3   3   0       19.70       33.39      1.21 o
   4   3   0     1328.31     1436.05     10.22 o
   5   3   0     1587.21     1720.84     12.17 o
   6   3   0      704.32      723.90      7.29 o
   7   3   0      457.63      486.03      6.07 o
   8   3   0      117.34      110.56      3.33 o
   9   3   0     2390.92     2223.58     22.82 o
  10   3   0      293.38      291.06      7.47 o
  11   3   0       10.75        7.67      2.16 o
  12   3   0       70.29       59.31      3.94 o
  13   3   0      223.81      220.32      6.77 o
  14   3   0      184.78      192.93      8.60 o
   0   4   0      630.34      678.77     10.37 o
   1   4   0        8.59       19.79      1.11 o
   2   4   0      740.94      763.90      5.86 o
   3   4   0     1217.60     1179.38      9.53 o
   4   4   0        1.28        1.71      0.78 o
   5   4   0     1575.59     1526.49     11.87 o
   6   4   0      514.41      524.42      6.17 o
   7   4   0        6.36        7.78      1.35 o
   8   4   0       23.37       19.02      2.72 o
   9   4   0       38.41       27.35      2.52 o
  10   4   0       82.95       72.32      4.27 o
  11   4   0        1.01        2.57      1.83 o
  12   4   0      136.95      142.60      5.46 o
  13   4   0      254.51      290.89      7.82 o
   1   5   0       78.65       70.64      1.82 o
   2   5   0     1151.81     1216.12     10.93 o
   3   5   0      239.33      243.25      3.16 o
   4   5   0       34.21       37.10      1.67 o
   5   5   0      114.67      139.02      2.86 o
   6   5   0       10.23       16.50      1.56 o
   7   5   0      133.83      118.06      3.93 o
   8   5   0       11.61        6.85      1.62 o
   9   5   0        8.21       10.53      4.21 o
  10   5   0       76.19       73.29      3.86 o
  11   5   0      430.35      408.77      9.72 o
  12   5   0       32.05       32.96      3.89 o
  13   5   0      202.55      216.79      7.95 o
   0   6   0       11.60       12.96      2.19 o
   1   6   0       27.22       41.47      2.12 o
   2   6   0        0.52       -0.81      1.01 o
   3   6   0        0.14        1.23      1.04 o
   4   6   0        1.54       -0.02      1.04 o
   5   6   0      139.09      143.60      3.44 o
   6   6   0       28.05       32.54      2.62 o
   7   6   0      279.79      290.56      6.44 o
   8   6   0      218.02      197.22      5.55 o
   9   6   0       12.97        8.52      3.13 o
  10   6   0       25.35       30.45      3.53 o
  11   6   0       36.32       37.20      3.93 o
  12   6   0       26.11       27.23      4.48 o
   1   7   0       52.31       56.22      2.64 o
   2   7   0        0.02       -1.12      1.20 o
   3   7   0       26.05       29.10      2.18 o
   4   7   0      759.67      710.30     10.37 o
   5   7   0      355.53      353.30      6.55 o
   6   7   0       88.18       81.18      3.39 o
   7   7   0       99.11       84.56      3.92 o
   8   7   0       22.37       23.37      3.57 o
   9   7   0      157.03      179.39      6.39 o
  10   7   0        0.16        2.58      2.32 o
  11   7   0      191.54      204.11      7.44 o
  12   7   0        0.35       -0.58      5.14 o
   0   8   0       99.91       94.30      4.93 o
   1   8   0      105.79      111.70      3.72 o
   2   8   0      221.03      196.91      4.82 o
   3   8   0       25.18       25.67      2.28 o
   4   8   0      206.08      213.51      7.11 o
   5   8   0      456.72      413.86      8.25 o
   6   8   0       66.30       74.68      4.80 o
   7   8   0      189.57      185.96      5.92 o
   8   8   0        5.30        6.08      2.17 o
   9   8   0        8.71       13.26      2.93 o
  10   8   0      394.05      399.42     11.93 o
  11   8   0       37.04       34.20     11.98 o
   1   9   0      150.57      156.87      4.58 o
   2   9   0      476.20      451.12      8.73 o
   3   9   0       42.56       45.13      3.35 o
   4   9   0       16.47       14.81      2.56 o
   5   9   0      910.10      897.07     16.79 o
   6   9   0      334.16      344.86      8.16 o
   7   9   0       72.78       79.79      4.56 o
   8   9   0      190.87      196.89      6.62 o
   9   9   0      176.95      199.43      6.93 o
  10   9   0       12.14       15.37      4.12 o
   0  10   0      262.89      234.66      8.22 o
   1  10   0        0.08        1.53      1.88 o
   2  10   0       66.25       66.48      4.07 o
   3  10   0      322.62      314.48      7.77 o
   4  10   0       30.92       32.32      3.31 o
   5  10   0       29.11       30.07      3.76 o
   6  10   0      231.29      234.45      8.08 o
   7  10   0        0.33        1.33      2.29 o
   8  10   0      124.47      137.19      6.11 o
   9  10   0       64.13       85.27      6.71 o
   1  11   0      246.67      245.74      7.27 o
   2  11   0       25.89       28.63      3.41 o
   3  11   0       44.72       50.20      4.08 o
   4  11   0       11.41       13.08      3.18 o
   5  11   0      219.94      216.22      7.98 o
   6  11   0      346.89      348.59     10.26 o
   7  11   0       77.02       75.76      5.75 o
   8  11   0      191.63      232.56     17.80 o
   0  12   0       10.32        6.98      4.65 o
   1  12   0      347.49      335.60     16.64 o
   2  12   0      563.35      542.21     13.21 o
   3  12   0       25.33       26.37      3.74 o
   4  12   0       51.37       43.84      4.84 o
   5  12   0       58.37       65.81      7.33 o
   1  13   0      120.18      133.28     15.75 o
   2  13   0       18.48       17.12      7.30 o
 -13   0   1      180.18      193.85      9.76 o
 -11   0   1        0.47       -0.91      1.82 o
  -9   0   1     1040.64     1002.69     15.35 o
  -7   0   1      930.29      921.92     15.97 o
  -5   0   1      311.80      334.45      4.91 o
  -3   0   1     1457.84     1537.97     13.87 o
  -1   0   1      194.88      235.45      3.15 o
   1   0   1     4749.33     4869.41     39.03 o
   3   0   1     4521.98     4587.84     37.65 o
   5   0   1     5163.00     5042.00     87.46 o
   7   0   1      993.86     1005.76     14.32 o
   9   0   1      513.28      497.47     10.38 o
  11   0   1      656.60      615.59     16.46 o
  13   0   1      811.35      823.35     21.22 o
 -14   1   1        0.05       -1.44      2.31 o
 -13   1   1      127.46      129.99      7.02 o
 -12   1   1      345.88      332.55      8.41 o
 -11   1   1      173.83      161.90      4.93 o
 -10   1   1       17.08       16.43      1.94 o
  -9   1   1      275.33      266.80      5.16 o
  -8   1   1      257.15      261.94      4.82 o
  -7   1   1       19.07       12.28      1.25 o
  -6   1   1      300.09      343.30      4.37 o
  -5   1   1        8.96        6.50      0.93 o
  -4   1   1       24.79       28.82      1.33 o
  -3   1   1     2617.08     2665.06     16.10 o
  -2   1   1       23.38       30.08      0.91 o
  -1   1   1     6506.58     6651.80     46.28 o
   0   1   1     4321.40     4500.92     30.34 o
   1   1   1     8084.99     8402.54     51.21 o
   2   1   1     1912.07     1834.13     12.13 o
   3   1   1      347.35      334.43      4.09 o
   4   1   1      220.85      296.45      3.67 o
   5   1   1     1255.18     1331.91     11.94 o
   6   1   1       12.78       18.95      1.18 o
   7   1   1      995.23      990.80     10.00 o
   8   1   1        5.66        7.46      1.60 o
   9   1   1     2631.63     2637.75     21.73 o
  10   1   1      403.05      378.22      7.46 o
  11   1   1      223.86      215.31      5.95 o
  12   1   1      117.49      120.46      7.94 o
  13   1   1        2.75        0.37      2.41 o
  14   1   1      246.69      302.19     16.77 o
 -14   2   1       56.10       57.57      4.27 o
 -13   2   1       14.17       12.03      2.52 o
 -12   2   1        0.62        0.29      1.93 o
 -11   2   1       65.67       62.21      3.60 o
 -10   2   1      177.97      152.51      4.58 o
  -9   2   1       57.79       51.94      2.63 o
  -8   2   1      186.06      161.22      3.84 o
  -7   2   1      343.26      350.71      4.85 o
  -6   2   1       14.06       15.96      1.29 o
  -5   2   1     3593.73     3643.03     23.76 o
  -4   2   1      173.34      164.50      2.39 o
  -3   2   1     3609.80     3740.77     22.16 o
  -2   2   1      363.57      308.86      2.98 o
  -1   2   1        1.05        0.82      0.58 o
   0   2   1     2200.63     2206.33     13.32 o
   1   2   1      473.81      494.15      4.34 o
   2   2   1     1123.38     1214.02      8.58 o
   3   2   1     5524.30     5619.06     33.19 o
   4   2   1     3872.25     4179.65     25.08 o
   5   2   1     4634.21     4847.63     34.60 o
   6   2   1      115.34      107.96      2.84 o
   7   2   1      476.64      442.59      6.14 o
   8   2   1      589.33      571.28      7.54 o
   9   2   1      181.15      177.28      5.02 o
  10   2   1       86.34       82.22      3.88 o
  11   2   1        7.53        6.64      2.00 o
  12   2   1        2.45        0.57      1.86 o
  13   2   1       56.64       56.39      4.72 o
  14   2   1       39.45       54.32      9.59 o
 -14   3   1      172.03      172.02      6.66 o
 -13   3   1       68.34       72.09      4.38 o
 -12   3   1       43.86       46.24      3.99 o
 -11   3   1        0.94        4.43      1.88 o
 -10   3   1      419.62      347.85      7.09 o
  -9   3   1      148.94      159.40      4.51 o
  -8   3   1      402.49      365.07      5.81 o
  -7   3   1      224.26      237.99      4.10 o
  -6   3   1       23.12       15.01      1.34 o
  -5   3   1      110.09      112.31      2.27 o
  -4   3   1     1607.26     1608.85     11.20 o
  -3   3   1      255.89      288.07      3.51 o
  -2   3   1     2663.77     2729.09     15.75 o
  -1   3   1     8752.50     8703.19     52.70 o
   0   3   1      236.86      252.70      3.54 o
   1   3   1     4621.00     4671.21     27.35 o
   2   3   1      240.43      309.24      3.41 o
   3   3   1     1259.69     1336.92      9.42 o
   4   3   1     1901.27     1931.19     13.07 o
   5   3   1      209.60      253.58      3.66 o
   6   3   1        0.78        4.78      1.22 o
   7   3   1     1125.45     1136.60     11.34 o
   8   3   1      168.75      158.72      5.49 o
   9   3   1       13.48        9.73      2.06 o
  10   3   1      156.53      155.61      4.97 o
  11   3   1      406.33      405.45      8.40 o
  12   3   1       85.12       83.88      4.44 o
  13   3   1      265.94      280.57      9.90 o
  14   3   1       15.23        6.62      5.93 o
 -14   4   1      104.89      112.84      7.05 o
 -13   4   1       12.15       12.31      3.17 o
 -12   4   1      401.26      386.53     11.60 o
 -11   4   1        0.37        2.91      1.93 o
 -10   4   1      125.77      157.17      4.94 o
  -9   4   1      169.10      147.15      4.56 o
  -8   4   1      531.79      516.86      6.71 o
  -7   4   1       12.66        8.34      1.39 o
  -6   4   1      532.60      585.43      7.13 o
  -5   4   1     3588.04     3676.06     24.95 o
  -4   4   1      364.76      370.72      4.57 o
  -3   4   1       21.86       20.06      1.20 o
  -2   4   1        0.26        1.15      0.61 o
  -1   4   1     2582.38     2655.59     16.56 o
   0   4   1     1203.85     1170.54     10.34 o
   1   4   1       88.60      115.59      2.22 o
   2   4   1      734.39      714.58      6.36 o
   3   4   1     2697.03     2824.44     19.49 o
   4   4   1      547.88      609.44      6.30 o
   5   4   1      411.72      395.44      5.41 o
   6   4   1      156.37      152.63      3.60 o
   7   4   1      273.55      280.36      5.24 o
   8   4   1       13.85       15.13      1.94 o
   9   4   1       56.43       72.33      4.77 o
  10   4   1       85.70       88.31      4.07 o
  11   4   1       11.77       11.43      2.36 o
  12   4   1      151.01      148.27      5.62 o
  13   4   1       42.95       50.90      4.20 o
 -13   5   1        2.13        0.35      2.50 o
 -12   5   1        3.93        4.22      2.41 o
 -11   5   1      164.07      142.34      5.90 o
 -10   5   1       81.70       70.14      3.73 o
  -9   5   1       29.94       24.25      2.63 o
  -8   5   1       12.17       11.94      1.77 o
  -7   5   1       56.15       58.28      2.42 o
  -6   5   1     2193.69     2215.36     17.52 o
  -5   5   1      211.89      240.23      3.70 o
  -4   5   1      302.33      292.17      4.16 o
  -3   5   1        2.71        0.48      0.70 o
  -2   5   1      906.09      911.76      7.81 o
  -1   5   1       66.74       87.24      1.81 o
   0   5   1      494.81      529.56      5.61 o
   1   5   1      315.76      325.36      4.27 o
   2   5   1        0.06        1.80      0.70 o
   3   5   1      457.24      458.90      5.06 o
   4   5   1       60.31       58.77      1.93 o
   5   5   1      196.74      170.06      3.61 o
   6   5   1     1185.77     1132.14     11.66 o
   7   5   1      196.68      206.92      4.72 o
   8   5   1       26.94       25.99      2.28 o
   9   5   1      807.00      739.67     12.49 o
  10   5   1      118.31      129.74      5.58 o
  11   5   1       11.80        8.87      3.62 o
  12   5   1       35.94       44.49      4.36 o
  13   5   1        0.22       -2.44      3.22 o
 -13   6   1      137.08      142.55      9.60 o
 -12   6   1      244.96      248.22     14.92 o
 -11   6   1      101.60      112.38      5.53 o
 -10   6   1     1029.08     1013.17     15.57 o
  -9   6   1        0.17        0.39      1.91 o
  -8   6   1      175.64      177.64      5.19 o
  -7   6   1       82.69       88.00      3.79 o
  -6   6   1      331.69      341.04      5.82 o
  -5   6   1     2711.07     2599.07     18.45 o
  -4   6   1        0.02       -0.78      0.98 o
  -3   6   1      820.35      821.81      7.71 o
  -2   6   1      622.24      580.29      6.35 o
  -1   6   1      142.63      143.79      3.07 o
   0   6   1      137.69      204.08      3.51 o
   1   6   1        0.25       -0.38      0.91 o
   2   6   1       78.88       84.16      2.37 o
   3   6   1       14.34       18.94      1.46 o
   4   6   1      591.79      577.12      6.43 o
   5   6   1       81.05      106.75      3.78 o
   6   6   1        0.43       -0.44      1.53 o
   7   6   1        8.62       10.92      2.22 o
   8   6   1       80.68       89.44      4.29 o
   9   6   1       10.54        9.72      2.45 o
  10   6   1      637.11      597.41     11.84 o
  11   6   1       51.34       42.55      4.19 o
  12   6   1      259.96      303.47      9.26 o
 -12   7   1      236.55      260.23      8.55 o
 -11   7   1      445.83      463.29     10.92 o
 -10   7   1       76.78       76.01      4.81 o
  -9   7   1       79.93       83.59      4.41 o
  -8   7   1      148.70      153.96      7.22 o
  -7   7   1      189.58      173.27      5.84 o
  -6   7   1       26.57       29.46      2.76 o
  -5   7   1      921.80      906.85      9.92 o
  -4   7   1      163.13      167.46      3.95 o
  -3   7   1        0.30        2.48      1.38 o
  -2   7   1      409.01      400.01      6.82 o
  -1   7   1      326.19      377.99      6.14 o
   0   7   1      555.31      557.86      8.86 o
   1   7   1       72.67       68.34      2.83 o
   2   7   1      737.39      712.97     16.50 o
   3   7   1       33.57       36.28      2.18 o
   4   7   1       47.27       49.00      2.51 o
   5   7   1      937.33      938.30     11.16 o
   6   7   1       15.17        9.76      2.44 o
   7   7   1      248.37      245.10      7.28 o
   8   7   1      662.31      665.50     10.97 o
   9   7   1      422.74      412.48     14.33 o
  10   7   1        0.02        0.20      2.31 o
  11   7   1       53.05       54.40      4.70 o
  12   7   1        7.53        1.37      6.16 o
 -11   8   1      211.97      229.17     11.40 o
 -10   8   1      118.29      120.81      6.93 o
  -9   8   1      126.89      127.23      7.18 o
  -8   8   1       29.08       35.33      3.45 o
  -7   8   1      412.34      409.52      9.53 o
  -6   8   1      310.04      314.45      7.27 o
  -5   8   1      108.16      112.86      4.53 o
  -4   8   1       38.19       34.46      2.59 o
  -3   8   1      992.71      915.52     11.58 o
  -2   8   1       62.23       54.30      2.85 o
  -1   8   1        1.92        1.52      1.50 o
   0   8   1      273.20      285.77      5.65 o
   1   8   1       10.32       11.31      1.81 o
   2   8   1      102.66      102.01      4.17 o
   3   8   1      511.65      467.03      8.64 o
   4   8   1       35.67       35.08      2.80 o
   5   8   1      725.29      722.45     11.32 o
   6   8   1      211.57      188.65      5.81 o
   7   8   1       20.30       24.18      2.93 o
   8   8   1        3.72        6.27      3.03 o
   9   8   1      204.80      195.19      8.25 o
  10   8   1        1.92       -1.18      2.54 o
  11   8   1       27.64       13.01      6.16 o
 -10   9   1       30.95       34.12      4.27 o
  -9   9   1      630.90      651.94     12.20 o
  -8   9   1       76.92       77.06      4.57 o
  -7   9   1        9.87        9.86      2.54 o
  -6   9   1       79.32       84.75      4.46 o
  -5   9   1      513.23      502.07     10.65 o
  -4   9   1        2.01        3.22      2.00 o
  -3   9   1      303.95      291.37      6.16 o
  -2   9   1       32.68       38.19      2.75 o
  -1   9   1     1357.28     1292.01     14.78 o
   0   9   1       39.84       42.75      2.76 o
   1   9   1      152.72      137.20      4.89 o
   2   9   1      581.60      529.78      9.57 o
   3   9   1      488.87      484.28      9.23 o
   4   9   1      243.18      220.73      6.39 o
   5   9   1      122.48      120.05      5.12 o
   6   9   1       51.98       54.52      3.93 o
   7   9   1       24.85       18.96      3.60 o
   8   9   1       34.65       38.88      3.84 o
   9   9   1      240.14      257.06     14.49 o
  10   9   1       22.15       17.76      5.93 o
  -9  10   1       11.64       18.09      3.63 o
  -8  10   1       34.80       41.52      3.97 o
  -7  10   1      591.94      592.28     12.90 o
  -6  10   1      123.94      118.16      6.46 o
  -5  10   1     1261.35     1274.90     19.16 o
  -4  10   1       16.02       17.15      2.76 o
  -3  10   1       74.79       76.01      4.27 o
  -2  10   1      112.81      101.52      4.70 o
  -1  10   1      230.79      207.25      5.47 o
   0  10   1      235.78      228.83      6.57 o
   1  10   1       71.66       72.83      4.16 o
   2  10   1       77.91       77.04      4.80 o
   3  10   1      102.23      108.09      4.98 o
   4  10   1      267.12      252.92      7.16 o
   5  10   1        7.17        6.48      2.66 o
   6  10   1       72.27       75.30      5.29 o
   7  10   1      929.81      942.80     15.14 o
   8  10   1      157.36      186.71      7.04 o
   9  10   1      112.40      182.81     15.75 o
  -8  11   1       73.01      114.46     31.50 o
  -7  11   1      270.30      277.06      9.59 o
  -6  11   1       48.33       57.22      5.83 o
  -5  11   1       93.74       89.21      5.69 o
  -4  11   1      288.09      285.25      8.77 o
  -3  11   1      384.10      385.17      9.03 o
  -2  11   1       84.81       77.16      4.53 o
  -1  11   1      280.71      264.20     11.75 o
   0  11   1       16.72       17.35      2.97 o
   1  11   1      467.60      452.84      9.82 o
   2  11   1       53.13       54.57      4.13 o
   3  11   1      330.87      358.26      8.89 o
   4  11   1      121.11      127.27      6.42 o
   5  11   1       12.91        8.65      3.11 o
   6  11   1      252.92      262.28      9.01 o
   7  11   1      148.19      154.01      8.67 o
  -6  12   1        7.81        2.74      5.48 o
  -5  12   1       47.36       46.42      6.50 o
  -4  12   1       10.12       13.77      3.50 o
  -3  12   1       62.27       64.08      5.55 o
  -2  12   1      204.88      202.77      8.28 o
  -1  12   1        1.70        1.89      3.39 o
   0  12   1      554.78      578.50     13.70 o
   1  12   1       26.15       17.37      3.22 o
   2  12   1      347.08      338.69      9.06 o
   3  12   1       36.00       39.86      4.14 o
   4  12   1      568.85      526.40     14.23 o
   5  12   1      461.01      438.19     22.14 o
  -2  13   1       51.96       77.37     12.10 o
 -14   0   2       34.89       29.38      5.40 o
 -12   0   2       13.92       16.10      3.29 o
 -10   0   2      478.42      465.34     10.14 o
  -8   0   2      120.95      133.66      4.87 o
  -6   0   2     3811.00     4137.36     35.81 o
  -4   0   2       78.42       72.39      2.32 o
  -2   0   2     5723.79     5959.43     55.87 o
   0   0   2     9288.94     9202.46     86.85 o
   2   0   2     2065.56     2106.28     18.34 o
   4   0   2       14.81       25.84      1.66 o
   6   0   2      610.65      620.70      9.66 o
   8   0   2       51.94       50.77      3.58 o
  10   0   2      479.77      477.64     14.04 o
  12   0   2      517.78      521.95     15.97 o
 -15   1   2        3.37        2.19      3.54 o
 -14   1   2       50.42       54.64      6.62 o
 -13   1   2        0.66        1.92      2.31 o
 -12   1   2        1.58        0.19      1.53 o
 -11   1   2       19.97       21.15      2.22 o
 -10   1   2      127.14      121.70      3.77 o
  -9   1   2        1.25       -0.38      1.24 o
  -8   1   2      133.57      124.32      3.38 o
  -7   1   2      420.52      457.98      5.46 o
  -6   1   2      550.41      521.73      5.58 o
  -5   1   2      342.05      337.67      3.59 o
  -4   1   2      494.13      415.16      4.16 o
  -3   1   2     3631.93     3751.14     22.01 o
  -2   1   2     1858.91     1928.92     12.67 o
  -1   1   2     7525.11     7970.33     47.64 o
   0   1   2      459.38      473.39      3.66 o
   1   1   2      607.72      591.05      4.89 o
   2   1   2     2475.61     2538.27     15.44 o
   3   1   2      152.96      128.27      2.17 o
   4   1   2      331.99      279.30      3.79 o
   5   1   2       27.42       33.98      1.37 o
   6   1   2     2320.28     2301.74     18.09 o
   7   1   2      175.83      171.98      3.85 o
   8   1   2      919.98      900.79     10.85 o
   9   1   2      823.33      781.59     10.84 o
  10   1   2      106.15      105.82      4.34 o
  11   1   2      134.01      147.36      5.93 o
  12   1   2      390.65      403.85     10.01 o
  13   1   2       37.63       46.39      4.49 o
 -14   2   2      214.67      204.86      7.35 o
 -13   2   2      273.34      288.04      7.35 o
 -12   2   2      140.37      140.52      6.23 o
 -11   2   2      249.69      239.58      5.42 o
 -10   2   2        2.94        4.58      1.56 o
  -9   2   2       17.22       24.32      2.04 o
  -8   2   2      232.49      262.83      6.15 o
  -7   2   2      953.82      963.57      8.98 o
  -6   2   2      691.12      802.02      7.68 o
  -5   2   2      296.77      389.53      4.48 o
  -4   2   2       57.50       72.42      1.72 o
  -3   2   2      366.44      328.60      3.41 o
  -2   2   2      712.49      670.83      5.62 o
  -1   2   2    16614.38    16712.45    104.31 o
   0   2   2     1209.52     1144.57      7.14 o
   1   2   2     2664.47     2695.07     17.61 o
   2   2   2     2121.05     2283.95     15.57 o
   3   2   2     3545.83     3830.62     23.01 o
   4   2   2     1482.49     1696.66     11.70 o
   5   2   2        4.25        4.53      0.97 o
   6   2   2     1120.26     1141.22      9.99 o
   7   2   2     1251.68     1185.07     10.74 o
   8   2   2     2658.54     2613.76     23.70 o
   9   2   2        1.19        3.61      1.75 o
  10   2   2      556.24      544.63     10.14 o
  11   2   2       23.97       25.30      2.88 o
  12   2   2      150.55      153.36      6.45 o
  13   2   2       15.15       18.92      3.51 o
 -14   3   2        1.49       -0.57      2.33 o
 -13   3   2        2.59        5.73      2.13 o
 -12   3   2       50.40       55.21      3.65 o
 -11   3   2      895.63      907.94     13.89 o
 -10   3   2       95.12       81.51      3.49 o
  -9   3   2      289.10      263.53      5.17 o
  -8   3   2       46.22       47.21      2.22 o
  -7   3   2      235.15      214.74      3.87 o
  -6   3   2      107.33      119.52      2.61 o
  -5   3   2     1441.58     1507.77     10.98 o
  -4   3   2       54.18       62.12      1.75 o
  -3   3   2     3472.68     3576.95     21.69 o
  -2   3   2        0.01        2.04      0.67 o
  -1   3   2      671.70      803.96      6.59 o
   0   3   2        0.48        3.05      0.58 o
   1   3   2        2.91        3.52      0.65 o
   2   3   2     2282.59     2387.69     15.08 o
   3   3   2     2704.08     2830.15     18.25 o
   4   3   2    10156.90    10673.45     60.77 o
   5   3   2      112.83      105.60      2.36 o
   6   3   2      643.74      634.82      7.82 o
   7   3   2       69.28       71.03      2.86 o
   8   3   2        3.14        3.30      1.68 o
   9   3   2      219.68      213.77      5.64 o
  10   3   2       28.45       29.65      2.85 o
  11   3   2      176.16      161.55      5.48 o
  12   3   2       42.96       34.31      3.44 o
  13   3   2       36.04       42.34      4.44 o
 -14   4   2       38.51       49.47      5.71 o
 -13   4   2       14.24       16.79      2.88 o
 -12   4   2       60.91       66.53      3.97 o
 -11   4   2     1106.75     1054.78     17.29 o
 -10   4   2       13.13       14.38      2.41 o
  -9   4   2        3.58       -0.32      1.28 o
  -8   4   2      236.38      239.92      4.47 o
  -7   4   2      690.00      661.84      7.42 o
  -6   4   2       46.16       55.29      2.12 o
  -5   4   2     1277.26     1265.02      9.93 o
  -4   4   2      734.34      790.68      6.90 o
  -3   4   2      241.59      222.41      2.91 o
  -2   4   2      649.17      577.57      5.63 o
  -1   4   2      773.53      852.03      6.63 o
   0   4   2      728.24      776.11      6.94 o
   1   4   2      586.61      676.71      5.95 o
   2   4   2      845.75      847.53      6.76 o
   3   4   2     1858.76     1943.08     13.23 o
   4   4   2      264.25      303.29      3.81 o
   5   4   2      163.06      150.38      3.33 o
   6   4   2      332.89      317.15      5.46 o
   7   4   2      102.50       85.70      3.45 o
   8   4   2      192.92      229.93      5.61 o
   9   4   2      606.39      561.34      9.30 o
  10   4   2      654.56      649.08     10.60 o
  11   4   2       10.71        6.91      2.30 o
  12   4   2       19.90       23.22      3.91 o
  13   4   2       10.90        6.73      4.44 o
 -13   5   2      376.41      373.24      9.89 o
 -12   5   2       49.31       51.20      4.33 o
 -11   5   2      138.46      130.74      7.03 o
 -10   5   2      311.11      293.70      6.69 o
  -9   5   2      815.45      809.55     11.08 o
  -8   5   2        0.00        1.91      1.35 o
  -7   5   2      499.05      484.33      6.94 o
  -6   5   2        1.54        2.23      1.23 o
  -5   5   2      180.66      200.31      3.43 o
  -4   5   2      396.42      406.03      4.48 o
  -3   5   2      186.89      169.83      2.95 o
  -2   5   2      196.11      248.57      3.29 o
  -1   5   2      911.75      798.44      6.83 o
   0   5   2      704.45      659.87      6.58 o
   1   5   2      709.08      722.48      6.63 o
   2   5   2      194.66      211.02      3.08 o
   3   5   2       38.83       42.90      1.75 o
   4   5   2       33.10       40.80      1.95 o
   5   5   2      664.77      669.03      7.58 o
   6   5   2      171.68      199.07      4.48 o
   7   5   2      318.45      329.51      6.01 o
   8   5   2      134.73       96.62      4.78 o
   9   5   2      104.29      115.93      7.18 o
  10   5   2       24.12       23.95      3.15 o
  11   5   2      112.49      116.81      5.87 o
  12   5   2      168.84      161.76      7.04 o
 -13   6   2      380.23      392.54     12.03 o
 -12   6   2      120.61      125.15      6.05 o
 -11   6   2      102.54       98.88      5.29 o
 -10   6   2       11.57       11.87      2.61 o
  -9   6   2      251.72      244.49      6.82 o
  -8   6   2        2.48        3.52      2.52 o
  -7   6   2      128.60      139.12      3.96 o
  -6   6   2      786.01      742.90      9.93 o
  -5   6   2     2890.21     2781.30     19.41 o
  -4   6   2      103.81      109.03      2.48 o
  -3   6   2      664.58      674.38      6.52 o
  -2   6   2       88.83       83.55      3.45 o
  -1   6   2      395.84      442.99      5.48 o
   0   6   2      504.47      510.27      6.00 o
   1   6   2       37.59       49.80      2.04 o
   2   6   2      113.27      110.40      2.70 o
   3   6   2      842.10      789.78      8.64 o
   4   6   2       42.29       39.27      2.94 o
   5   6   2      180.96      176.59      4.46 o
   6   6   2       77.88       62.79      3.35 o
   7   6   2       70.88       89.44      3.99 o
   8   6   2      272.86      242.26      6.35 o
   9   6   2       34.14       25.87      3.27 o
  10   6   2        2.56        1.99      2.30 o
  11   6   2       31.54       42.71      4.30 o
  12   6   2      122.67      133.34      7.77 o
 -12   7   2        0.78        1.55      2.76 o
 -11   7   2      782.40      796.49     14.36 o
 -10   7   2       21.47       40.08      3.78 o
  -9   7   2      778.95      805.00     15.35 o
  -8   7   2      128.01      131.00      6.40 o
  -7   7   2       74.19       77.72      3.84 o
  -6   7   2      914.58      904.91     10.87 o
  -5   7   2       92.12       90.86      3.15 o
  -4   7   2      353.40      335.54      6.00 o
  -3   7   2       43.19       38.56      2.36 o
  -2   7   2      557.50      586.77      7.93 o
  -1   7   2      802.40      809.02      9.56 o
   0   7   2       68.66       64.09      3.06 o
   1   7   2      203.45      194.57      4.41 o
   2   7   2      117.77      109.49      4.05 o
   3   7   2      425.19      411.46      6.22 o
   4   7   2       10.12        8.67      1.72 o
   5   7   2       56.91       61.38      2.98 o
   6   7   2       53.02       47.61      3.19 o
   7   7   2        0.03        0.01      1.83 o
   8   7   2       35.75       29.05      3.02 o
   9   7   2      226.01      221.38      7.27 o
  10   7   2       25.01       21.62      3.45 o
  11   7   2      118.17      122.55      6.41 o
 -12   8   2      221.14      193.99     15.29 o
 -11   8   2       17.96        9.88      7.53 o
 -10   8   2     1246.57     1284.91     27.60 o
  -9   8   2       59.64       70.78      4.30 o
  -8   8   2      194.83      200.51      6.11 o
  -7   8   2      655.21      645.02     10.78 o
  -6   8   2      273.08      262.46      6.53 o
  -5   8   2       20.80       23.76      2.33 o
  -4   8   2      190.69      177.81      4.61 o
  -3   8   2      266.70      252.24     10.11 o
  -2   8   2      435.36      410.22      6.90 o
  -1   8   2      249.49      251.23      5.45 o
   0   8   2      344.12      333.21      6.12 o
   1   8   2      200.68      177.83      5.25 o
   2   8   2      103.15      101.10      4.20 o
   3   8   2      239.34      225.64      6.07 o
   4   8   2       48.66       53.26      3.19 o
   5   8   2      247.20      262.67      6.75 o
   6   8   2       36.03       39.13      3.37 o
   7   8   2        3.74        7.20      2.27 o
   8   8   2      125.62      129.89      6.12 o
   9   8   2      142.31      132.38      7.29 o
  10   8   2      282.43      297.77     14.99 o
 -11   9   2        0.20       -0.90      5.25 o
 -10   9   2      144.80      171.22      7.25 o
  -9   9   2        0.11       -0.74      2.28 o
  -8   9   2      274.61      292.64      7.83 o
  -7   9   2      804.77      830.78     15.36 o
  -6   9   2      792.47      792.27     13.97 o
  -5   9   2       68.02       73.02      4.54 o
  -4   9   2      924.56      892.63     15.61 o
  -3   9   2       36.38       45.19      2.88 o
  -2   9   2        0.10        0.44      1.67 o
  -1   9   2      131.35      115.01      4.00 o
   0   9   2      147.39      147.27      5.06 o
   1   9   2       55.67       57.07      3.60 o
   2   9   2      526.12      488.60      9.27 o
   3   9   2      782.91      753.77     12.03 o
   4   9   2      102.78      111.06      4.82 o
   5   9   2       58.37       53.17      4.04 o
   6   9   2      205.77      215.06     10.83 o
   7   9   2       14.62       10.97      2.62 o
   8   9   2      335.01      336.52      8.71 o
   9   9   2        3.91        2.36      2.76 o
  -9  10   2        8.81       13.55      5.07 o
  -8  10   2      196.27      211.79      7.90 o
  -7  10   2       25.45       19.64      3.95 o
  -6  10   2       14.34       15.97      3.15 o
  -5  10   2       12.02       12.07      2.86 o
  -4  10   2      163.44      170.72      5.88 o
  -3  10   2      127.21      115.95      4.34 o
  -2  10   2      623.04      618.18     12.95 o
  -1  10   2        0.16       -1.45      1.85 o
   0  10   2     1653.05     1538.08     18.99 o
   1  10   2      231.70      216.83      6.51 o
   2  10   2        9.62        6.18      2.25 o
   3  10   2        2.18       -0.13      2.07 o
   4  10   2       40.13       36.24      4.83 o
   5  10   2       37.87       29.93      3.88 o
   6  10   2       99.92      116.02      5.65 o
   7  10   2        4.56        1.89      2.44 o
   8  10   2      440.95      435.18     10.37 o
  -8  11   2      302.10      320.79     20.31 o
  -7  11   2      107.59      105.52      6.35 o
  -6  11   2       17.72       22.70      4.28 o
  -5  11   2      113.85      129.16      6.46 o
  -4  11   2      121.74      134.20      6.50 o
  -3  11   2        0.34       -0.30      2.52 o
  -2  11   2        6.71        5.85      2.96 o
  -1  11   2      824.11      765.47     13.03 o
   0  11   2        9.92        6.15      2.38 o
   1  11   2      192.64      167.83      6.19 o
   2  11   2       24.97       30.64      3.45 o
   3  11   2      251.63      242.54      7.53 o
   4  11   2     1521.44     1516.14     22.41 o
   5  11   2       31.25       33.27      4.27 o
   6  11   2      307.39      314.54      9.97 o
   7  11   2      298.51      314.27     22.37 o
  -6  12   2       17.29       13.80      4.97 o
  -5  12   2       11.15        9.16      4.26 o
  -4  12   2      241.43      251.49     10.55 o
  -3  12   2        1.09        5.47      3.01 o
  -2  12   2       68.67       74.63      5.82 o
  -1  12   2        0.51        1.47      3.00 o
   0  12   2       88.34       99.20      5.43 o
   1  12   2       53.36       57.79      4.87 o
   2  12   2      236.30      220.67      7.53 o
   3  12   2      428.00      433.83     10.44 o
   4  12   2        3.99        2.42      3.95 o
  -2  13   2       40.88       53.18     11.64 o
 -15   0   3      206.79      198.56     14.61 o
 -13   0   3        0.43       -2.23      2.23 o
 -11   0   3        6.02        7.09      2.38 o
  -9   0   3       52.78       45.67      3.46 o
  -7   0   3     2100.82     2032.60     23.14 o
  -5   0   3       31.70       21.49      1.59 o
  -3   0   3      286.16      390.50      5.73 o
  -1   0   3     3206.30     3127.45     30.75 o
   1   0   3     7493.83     7833.22     62.42 o
   3   0   3     1599.29     1583.68     15.26 o
   5   0   3     3990.36     4186.20     36.58 o
   7   0   3     4909.04     4764.94     47.79 o
   9   0   3       20.85       18.89      3.87 o
  11   0   3      275.54      276.51     11.38 o
  13   0   3      835.01      840.92     23.28 o
 -15   1   3       32.93       28.23      8.56 o
 -14   1   3       30.29       32.49      3.33 o
 -13   1   3       15.70       14.23      2.31 o
 -12   1   3      693.75      653.26      9.53 o
 -11   1   3      670.96      625.42     10.83 o
 -10   1   3      129.85      127.27      3.81 o
  -9   1   3        5.33        4.36      1.43 o
  -8   1   3       28.66       24.85      2.13 o
  -7   1   3       71.46       76.73      2.34 o
  -6   1   3     1759.39     1727.79     12.15 o
  -5   1   3      888.63      943.88      7.52 o
  -4   1   3      404.58      382.00      3.85 o
  -3   1   3     4941.26     4999.27     31.09 o
  -2   1   3    16886.66    16722.60    101.98 o
  -1   1   3     7906.42     7729.20     41.11 o
   0   1   3     5120.17     5241.54     30.66 o
   1   1   3     1945.73     1881.04     14.62 o
   2   1   3      554.80      545.88      4.95 o
   3   1   3     1438.00     1501.78     10.38 o
   4   1   3        4.41        1.29      0.83 o
   5   1   3      246.29      255.53      3.53 o
   6   1   3       98.05       91.89      2.40 o
   7   1   3     2072.99     2051.96     19.22 o
   8   1   3     4946.95     4758.25     55.46 o
   9   1   3      859.83      831.61     15.77 o
  10   1   3      397.52      395.77      9.07 o
  11   1   3      682.83      693.54     15.65 o
  12   1   3       65.97       67.82      4.87 o
  13   1   3       66.93       71.39      5.42 o
 -14   2   3        7.46        4.68      2.43 o
 -13   2   3        0.02       -0.90      1.71 o
 -12   2   3       78.05       72.83      3.51 o
 -11   2   3      471.35      434.17      9.27 o
 -10   2   3     1359.15     1333.09     13.65 o
  -9   2   3       54.80       56.08      2.63 o
  -8   2   3       41.65       38.50      2.14 o
  -7   2   3       85.56       83.39      2.78 o
  -6   2   3        0.33        0.13      0.76 o
  -5   2   3      140.92      107.86      2.21 o
  -4   2   3      844.90      972.89      7.48 o
  -3   2   3      378.44      373.08      3.73 o
  -2   2   3    21354.39    21714.65    186.31 o
  -1   2   3     1471.12     1662.32     11.45 o
   0   2   3     1774.31     1771.39     11.24 o
   1   2   3      101.99      115.35      2.23 o
   2   2   3       22.85       28.53      1.34 o
   3   2   3     7234.38     7754.23     44.67 o
   4   2   3     1002.24     1035.47      8.68 o
   5   2   3      173.81      144.92      2.76 o
   6   2   3       53.71       47.04      2.30 o
   7   2   3      219.51      232.85      5.51 o
   8   2   3      302.86      289.20      6.20 o
   9   2   3        3.19        3.50      1.84 o
  10   2   3      101.99       99.85      4.37 o
  11   2   3      692.65      684.16     12.97 o
  12   2   3      252.88      263.70      8.31 o
  13   2   3       46.86       41.57      5.13 o
 -14   3   3      561.19      550.88     12.00 o
 -13   3   3      245.11      234.58      7.90 o
 -12   3   3      200.95      175.05      5.53 o
 -11   3   3       49.11       41.86      2.77 o
 -10   3   3       17.55       17.00      1.98 o
  -9   3   3      123.05      123.73      3.64 o
  -8   3   3     1201.63     1140.63     11.44 o
  -7   3   3       11.98        6.56      1.26 o
  -6   3   3      815.57      765.10      7.00 o
  -5   3   3     1261.48     1347.32     10.16 o
  -4   3   3     1329.39     1337.10      9.83 o
  -3   3   3      330.73      390.84      3.82 o
  -2   3   3     8723.92     9314.07     52.63 o
  -1   3   3     1337.00     1453.51      9.89 o
   0   3   3      103.66      120.97      1.92 o
   1   3   3       16.42       12.14      0.77 o
   2   3   3     1682.36     1666.83     12.56 o
   3   3   3      953.94     1029.85     11.25 o
   4   3   3     1965.23     1983.27     13.64 o
   5   3   3       28.46       31.10      1.82 o
   6   3   3      286.55      292.83      5.21 o
   7   3   3      410.19      400.18      6.45 o
   8   3   3       77.79       69.70      3.45 o
   9   3   3      563.42      560.82      9.36 o
  10   3   3        0.16        1.41      1.72 o
  11   3   3      221.57      224.07      6.52 o
  12   3   3       25.17       21.62      3.54 o
  13   3   3       37.24       33.55      8.44 o
 -14   4   3       22.40       23.71      3.70 o
 -13   4   3       33.23       31.50      3.33 o
 -12   4   3      608.81      631.91     11.86 o
 -11   4   3       79.43       79.45      4.56 o
 -10   4   3     1003.02      985.58     12.47 o
  -9   4   3        2.25        2.27      1.34 o
  -8   4   3      647.33      627.58      7.49 o
  -7   4   3       19.01       17.14      1.60 o
  -6   4   3      790.23      744.99      7.16 o
  -5   4   3       65.35       66.51      2.09 o
  -4   4   3     1276.55     1286.87      9.24 o
  -3   4   3        5.76       13.28      1.02 o
  -2   4   3      686.54      684.07      7.53 o
  -1   4   3     2446.47     2768.31     17.46 o
   0   4   3      630.29      573.28      4.82 o
   1   4   3       46.44       48.36      1.45 o
   2   4   3     3690.86     3737.80     23.01 o
   3   4   3     1062.31     1188.50     10.27 o
   4   4   3      218.22      222.16      4.60 o
   5   4   3     1260.07     1289.10     12.07 o
   6   4   3      905.49      886.07     10.07 o
   7   4   3       61.26       54.15      2.80 o
   8   4   3       63.11       58.58      3.30 o
   9   4   3       10.54        7.54      2.05 o
  10   4   3       81.05       83.04      4.65 o
  11   4   3        8.26        4.84      2.24 o
  12   4   3      313.53      334.29      9.54 o
 -14   5   3      130.55      139.90     13.24 o
 -13   5   3        2.87        4.80      3.09 o
 -12   5   3      207.08      197.56      8.27 o
 -11   5   3      285.34      293.09      8.37 o
 -10   5   3        1.76        0.24      1.58 o
  -9   5   3      811.24      761.86      9.55 o
  -8   5   3       32.56       32.84      2.29 o
  -7   5   3      254.76      273.36      4.69 o
  -6   5   3     6693.79     6692.97     42.73 o
  -5   5   3       33.75       27.38      1.50 o
  -4   5   3      406.06      389.33      4.43 o
  -3   5   3     1406.81     1439.61     10.82 o
  -2   5   3      166.68      119.00      3.18 o
  -1   5   3       98.89      143.62      2.34 o
   0   5   3        0.42       -0.26      0.89 o
   1   5   3      200.43      226.73      3.40 o
   2   5   3     1119.08     1076.73      8.11 o
   3   5   3      867.61      948.63      9.01 o
   4   5   3       26.90       31.67      1.92 o
   5   5   3       13.89       14.95      1.66 o
   6   5   3      724.26      666.66     12.03 o
   7   5   3       13.88        7.95      1.96 o
   8   5   3       14.07       15.88      2.36 o
   9   5   3      155.68      154.78      5.90 o
  10   5   3      102.52       99.06      5.30 o
  11   5   3       11.30        7.00      2.88 o
  12   5   3       68.37       72.95      5.33 o
 -13   6   3        9.38        5.42      4.00 o
 -12   6   3      553.01      558.13     11.76 o
 -11   6   3      119.16      124.05      5.63 o
 -10   6   3      217.84      225.20      6.84 o
  -9   6   3       68.22       75.43      3.83 o
  -8   6   3      287.42      286.95      6.44 o
  -7   6   3     2854.34     2873.90     26.05 o
  -6   6   3      106.13      105.86      2.88 o
  -5   6   3     1211.09     1196.59      9.63 o
  -4   6   3      302.29      315.24      4.41 o
  -3   6   3       49.64       45.89      2.07 o
  -2   6   3       74.12       56.09      2.21 o
  -1   6   3       10.38        8.97      1.28 o
   0   6   3     1012.01     1025.07      9.55 o
   1   6   3      142.15      131.30      3.07 o
   2   6   3       22.42       24.23      1.98 o
   3   6   3       75.93       95.24      3.09 o
   4   6   3      182.73      189.78      4.59 o
   5   6   3       40.25       35.83      2.52 o
   6   6   3      123.85      112.73      4.20 o
   7   6   3       20.48       14.65      2.30 o
   8   6   3      116.17      112.46      4.69 o
   9   6   3      107.88      115.85      5.58 o
  10   6   3      356.56      340.76     10.94 o
  11   6   3        0.05       -0.63      2.37 o
  12   6   3      128.21      157.48     14.38 o
 -12   7   3      214.02      216.82     11.22 o
 -11   7   3      288.64      290.55      9.77 o
 -10   7   3        5.24        4.63      2.61 o
  -9   7   3      142.52      147.85      9.83 o
  -8   7   3      790.42      818.64     12.05 o
  -7   7   3       11.81       14.45      2.01 o
  -6   7   3      421.47      434.65      7.13 o
  -5   7   3       11.23       12.33      1.90 o
  -4   7   3     1607.18     1589.36     15.46 o
  -3   7   3      207.52      196.59      4.88 o
  -2   7   3       18.72       13.25      1.82 o
  -1   7   3      779.66      788.85     10.27 o
   0   7   3      406.13      407.04      6.50 o
   1   7   3      146.99      139.58      3.89 o
   2   7   3       51.44       48.20      2.48 o
   3   7   3      226.35      206.63      4.54 o
   4   7   3     1022.84     1067.97     11.46 o
   5   7   3       10.16        9.12      2.35 o
   6   7   3       15.51       21.78      2.75 o
   7   7   3      149.05      142.37      5.10 o
   8   7   3       48.95       49.67      3.70 o
   9   7   3       17.24       16.77      3.13 o
  10   7   3        3.43        2.72      2.64 o
  11   7   3      138.35      143.85      9.75 o
 -11   8   3        1.96       -0.54      4.22 o
 -10   8   3      208.22      231.47      7.70 o
  -9   8   3       78.15       82.63      4.52 o
  -8   8   3      364.89      369.07      8.23 o
  -7   8   3        3.67        1.31      2.05 o
  -6   8   3       42.51       44.19      3.20 o
  -5   8   3      623.41      597.32     10.10 o
  -4   8   3        0.44       -0.78      1.47 o
  -3   8   3      294.96      290.68      5.86 o
  -2   8   3      324.04      281.43      5.72 o
  -1   8   3        7.79       12.35      1.95 o
   0   8   3      122.60      114.38      5.14 o
   1   8   3      206.22      205.21      5.68 o
   2   8   3      104.09       96.58      4.22 o
   3   8   3     2309.99     2222.44     25.63 o
   4   8   3      394.56      370.77      7.31 o
   5   8   3       62.56       65.85      3.91 o
   6   8   3      217.86      210.79      6.41 o
   7   8   3       15.86       14.30      6.06 o
   8   8   3        0.04       -0.92      2.12 o
   9   8   3        1.71       -2.06      2.58 o
  10   8   3       34.02       39.03      6.72 o
 -10   9   3       76.88       96.76      8.46 o
  -9   9   3      208.19      218.86      6.93 o
  -8   9   3        0.98        1.82      2.20 o
  -7   9   3       65.98       75.95      6.09 o
  -6   9   3      233.49      247.18      7.58 o
  -5   9   3       69.89       65.23      3.75 o
  -4   9   3      196.89      187.94      5.10 o
  -3   9   3      191.67      184.97      5.00 o
  -2   9   3       13.25       16.94      2.21 o
  -1   9   3      707.53      626.88     10.54 o
   0   9   3        8.75        5.50      2.01 o
   1   9   3      338.98      342.81      7.71 o
   2   9   3      163.08      154.97      5.42 o
   3   9   3      116.07      104.87      5.30 o
   4   9   3      130.06      120.63      4.70 o
   5   9   3        5.26        4.80      2.26 o
   6   9   3        5.24        5.62      2.36 o
   7   9   3        6.18        2.15      2.26 o
   8   9   3        0.51        3.33      3.35 o
   9   9   3      307.55      314.44     13.71 o
  -9  10   3      438.18      453.78     13.65 o
  -8  10   3      283.99      311.03      9.40 o
  -7  10   3      326.87      333.56      9.44 o
  -6  10   3       31.11       26.37      3.72 o
  -5  10   3      212.17      204.28      7.11 o
  -4  10   3      104.81      105.93      4.33 o
  -3  10   3      306.10      292.83      6.61 o
  -2  10   3      207.92      189.86      6.07 o
  -1  10   3      134.47      124.36      5.18 o
   0  10   3      122.60      114.40      5.13 o
   1  10   3       83.73       81.72      4.56 o
   2  10   3       11.42        7.47      2.41 o
   3  10   3      272.87      249.68      8.00 o
   4  10   3        6.63        7.55      2.82 o
   5  10   3      453.46      452.84     11.25 o
   6  10   3       14.96       15.47      3.17 o
   7  10   3      125.84      141.58      6.36 o
   8  10   3       51.99       67.78     10.50 o
  -8  11   3        3.62       12.46      4.87 o
  -7  11   3      278.02      282.25      9.32 o
  -6  11   3       15.37       11.38      3.19 o
  -5  11   3      202.00      215.95      7.77 o
  -4  11   3       42.91       38.30      4.48 o
  -3  11   3      225.38      227.88      9.06 o
  -2  11   3        5.87        1.75      2.27 o
  -1  11   3        2.36        3.30      2.37 o
   0  11   3        7.58        4.88      2.42 o
   1  11   3      544.88      524.29     10.83 o
   2  11   3        0.02        0.18      2.18 o
   3  11   3        2.35        1.08      2.65 o
   4  11   3        0.06       -1.46      2.57 o
   5  11   3      172.50      184.43      7.79 o
   6  11   3       35.54       31.67      6.66 o
  -6  12   3        1.18       -5.02      5.02 o
  -5  12   3       56.00       49.07      9.81 o
  -4  12   3       65.28       69.47      6.42 o
  -3  12   3       54.38       59.32      5.40 o
  -2  12   3       64.61       60.37      6.00 o
  -1  12   3        0.00        0.43      2.53 o
   0  12   3      257.54      241.12      8.50 o
   1  12   3       10.14       10.65      3.00 o
   2  12   3       81.17       85.76      5.47 o
   3  12   3      359.13      374.36     15.09 o
   4  12   3       78.53       76.68     10.50 o
 -14   0   4       99.08       91.06     10.61 o
 -12   0   4      540.50      525.91     17.88 o
 -10   0   4       28.76       18.09      2.88 o
  -8   0   4       95.00      108.01      4.45 o
  -6   0   4      931.49      914.66     14.56 o
  -4   0   4       10.20       23.26      1.54 o
  -2   0   4        2.35        5.67      1.50 o
   0   0   4      462.14      372.59      5.04 o
   2   0   4     5724.62     6287.08     51.44 o
   4   0   4     1167.70     1117.65     14.92 o
   6   0   4     1157.23     1107.33     13.33 o
   8   0   4     2830.08     2660.23     52.15 o
  10   0   4      178.83      155.98      9.81 o
  12   0   4       45.34       41.21      6.05 o
 -15   1   4        1.68        0.00      5.71 o
 -14   1   4      196.73      195.06      7.19 o
 -13   1   4        4.68        4.59      1.82 o
 -12   1   4      109.08      105.32      3.99 o
 -11   1   4      625.30      568.55     15.15 o
 -10   1   4      602.20      560.73      8.37 o
  -9   1   4      145.90      160.65      3.99 o
  -8   1   4       92.04       93.97      3.33 o
  -7   1   4     1579.67     1639.60     12.94 o
  -6   1   4       15.10       22.37      1.29 o
  -5   1   4       36.92       35.76      1.49 o
  -4   1   4      779.83      857.39      6.73 o
  -3   1   4     1360.29     1377.77      9.39 o
  -2   1   4       21.17       31.85      1.66 o
  -1   1   4      180.02      208.01      2.23 o
   0   1   4       83.00       68.04      1.67 o
   1   1   4        8.88        4.98      0.76 o
   2   1   4      314.93      280.99      3.25 o
   3   1   4     1777.13     2014.01     13.53 o
   4   1   4      713.04      675.66      6.24 o
   5   1   4        2.66        1.25      0.89 o
   6   1   4      438.69      456.64      5.40 o
   7   1   4      641.13      629.15      8.95 o
   8   1   4      104.19      105.73      3.98 o
   9   1   4        3.10        0.69      1.84 o
  10   1   4      227.40      222.28      7.04 o
  11   1   4        3.04        2.85      2.21 o
  12   1   4      851.45      875.08     15.80 o
  13   1   4       16.06       16.43      6.85 o
 -14   2   4       57.52       58.26      5.27 o
 -13   2   4       11.55       16.93      2.92 o
 -12   2   4        4.19        9.11      2.19 o
 -11   2   4      114.02      103.80      4.09 o
 -10   2   4       68.20       73.75      3.32 o
  -9   2   4      354.28      321.06      5.58 o
  -8   2   4      458.77      468.53      6.54 o
  -7   2   4      134.54      112.56      3.12 o
  -6   2   4      193.97      226.11      3.56 o
  -5   2   4      221.19      212.58      3.12 o
  -4   2   4       12.12        6.96      0.90 o
  -3   2   4      503.74      526.81      4.38 o
  -2   2   4     1498.55     1385.16      9.91 o
  -1   2   4        2.26        0.60      0.64 o
   0   2   4        5.29       22.43      1.00 o
   1   2   4     2386.86     2465.56     16.28 o
   2   2   4     2199.82     2325.41     16.50 o
   3   2   4      161.17      120.05      2.48 o
   4   2   4      345.67      338.68      4.04 o
   5   2   4       61.83       58.23      2.31 o
   6   2   4      204.42      219.87      4.87 o
   7   2   4       15.14        9.45      1.74 o
   8   2   4       15.90       25.26      2.48 o
   9   2   4        1.36       -0.73      1.72 o
  10   2   4      634.26      629.60     12.00 o
  11   2   4       84.87       87.79      5.21 o
  12   2   4      167.92      209.94      7.75 o
  13   2   4      170.22      204.72     15.75 o
 -14   3   4      135.87      139.91      6.35 o
 -13   3   4      137.43      157.64      6.26 o
 -12   3   4       20.16       15.48      2.22 o
 -11   3   4      261.16      257.89      5.64 o
 -10   3   4      155.66      135.32      3.98 o
  -9   3   4      618.52      567.60      7.76 o
  -8   3   4       17.04       12.09      1.70 o
  -7   3   4      151.78      173.92      3.89 o
  -6   3   4      146.85      149.26      2.89 o
  -5   3   4      109.17      107.55      2.38 o
  -4   3   4       70.10       50.23      2.01 o
  -3   3   4     1874.50     2002.95     13.41 o
  -2   3   4      993.63     1209.10      9.31 o
  -1   3   4     3994.94     4245.39     27.89 o
   0   3   4      132.63      151.09      2.24 o
   1   3   4      139.70      103.48      2.38 o
   2   3   4      379.62      405.44      4.91 o
   3   3   4       26.77       29.13      1.65 o
   4   3   4      282.74      277.48      4.44 o
   5   3   4       90.26       82.24      2.74 o
   6   3   4      323.01      314.94      5.58 o
   7   3   4      116.69      115.60      3.72 o
   8   3   4       36.41       35.74      2.80 o
   9   3   4      209.23      197.59      6.42 o
  10   3   4        3.10       -0.23      1.76 o
  11   3   4       98.04      106.30      5.61 o
  12   3   4       27.12       47.33      4.62 o
 -14   4   4       25.38       24.77      4.92 o
 -13   4   4       49.35       52.35      4.31 o
 -12   4   4       43.00       41.81      3.75 o
 -11   4   4        0.61        2.36      1.60 o
 -10   4   4       34.09       31.02      2.42 o
  -9   4   4        5.77        3.45      1.45 o
  -8   4   4       23.45       20.13      1.82 o
  -7   4   4     3042.04     3061.08     22.03 o
  -6   4   4      162.71      176.17      3.45 o
  -5   4   4     1744.63     1717.21     16.90 o
  -4   4   4      259.77      270.86      3.64 o
  -3   4   4      336.38      425.83      6.09 o
  -2   4   4     3569.57     4142.87     30.06 o
  -1   4   4        1.85       -0.10      0.76 o
   0   4   4        0.03        0.58      0.73 o
   1   4   4       34.07       23.28      1.22 o
   2   4   4      921.63      941.79      8.69 o
   3   4   4     2153.35     2164.77     17.55 o
   4   4   4       47.00       42.07      2.09 o
   5   4   4     1060.12     1029.36     10.21 o
   6   4   4       66.02       69.00      2.98 o
   7   4   4      622.21      577.66      8.31 o
   8   4   4      385.03      348.62      7.22 o
   9   4   4        1.82        0.36      1.73 o
  10   4   4      124.48      141.02      5.29 o
  11   4   4       14.70       14.79      3.10 o
  12   4   4       43.42       36.00      5.14 o
 -14   5   4       40.51       43.13      8.67 o
 -13   5   4      172.88      180.76      6.95 o
 -12   5   4        0.26        0.83      2.22 o
 -11   5   4      541.82      531.77     10.55 o
 -10   5   4       24.71       19.91      2.21 o
  -9   5   4      684.90      671.01      8.89 o
  -8   5   4        2.67        0.63      1.32 o
  -7   5   4       19.92       24.76      1.89 o
  -6   5   4      973.46     1027.08      8.68 o
  -5   5   4       56.54       70.16      2.13 o
  -4   5   4      119.80      120.26      2.74 o
  -3   5   4     1144.36     1054.27      8.76 o
  -2   5   4     2168.55     2324.55     15.75 o
  -1   5   4      944.33      845.82      7.49 o
   0   5   4       15.54       19.40      1.17 o
   1   5   4     1738.22     1784.06     11.97 o
   2   5   4      505.96      528.49      8.97 o
   3   5   4     1626.28     1671.78     15.52 o
   4   5   4      173.29      160.65      4.18 o
   5   5   4       58.03       51.68      2.81 o
   6   5   4      115.33      133.53      4.50 o
   7   5   4      207.34      189.21      6.37 o
   8   5   4       29.54       22.28      3.04 o
   9   5   4      227.73      223.25      7.16 o
  10   5   4        5.29        3.73      2.48 o
  11   5   4      459.91      457.07     11.11 o
  12   5   4       80.55       79.42     10.95 o
 -13   6   4      190.33      200.03      8.73 o
 -12   6   4        1.24       -1.96      2.52 o
 -11   6   4      138.62      141.80     14.04 o
 -10   6   4      182.68      166.24      5.89 o
  -9   6   4      332.42      328.72      7.73 o
  -8   6   4        6.42        3.63      1.50 o
  -7   6   4      153.82      155.51      3.55 o
  -6   6   4        0.02        0.16      1.13 o
  -5   6   4     2102.14     2056.77     14.39 o
  -4   6   4      671.87      725.57      8.03 o
  -3   6   4     4299.14     4448.80     30.44 o
  -2   6   4      108.80      102.99      3.29 o
  -1   6   4       30.11       31.43      1.88 o
   0   6   4      849.67      859.21     10.26 o
   1   6   4      431.45      417.73      6.01 o
   2   6   4      129.85      147.68      3.73 o
   3   6   4     1111.42     1035.21     10.96 o
   4   6   4      111.73      107.57      3.76 o
   5   6   4      169.50      172.52      8.83 o
   6   6   4        5.60        2.48      1.73 o
   7   6   4        0.28        4.56      1.95 o
   8   6   4       38.93       33.41      3.18 o
   9   6   4      218.91      213.17      7.27 o
  10   6   4       34.20       41.48      4.22 o
  11   6   4        1.57        2.08      2.80 o
 -12   7   4        8.59        9.84      4.19 o
 -11   7   4      298.53      304.64     18.49 o
 -10   7   4        7.68       12.37      3.95 o
  -9   7   4      545.99      568.81     13.84 o
  -8   7   4      150.61      160.23      4.65 o
  -7   7   4     1474.28     1466.62     15.11 o
  -6   7   4      591.12      554.42      8.17 o
  -5   7   4       16.81       18.35      2.15 o
  -4   7   4      297.47      285.13      7.52 o
  -3   7   4       94.63       81.34      3.20 o
  -2   7   4      530.98      543.30      8.86 o
  -1   7   4     1174.89     1149.02     12.19 o
   0   7   4       72.51       78.31      3.15 o
   1   7   4      911.96      884.77     10.60 o
   2   7   4     1174.48     1144.94     11.75 o
   3   7   4        3.23        3.50      1.59 o
   4   7   4       36.67       30.05      2.37 o
   5   7   4      171.84      178.88      6.07 o
   6   7   4      114.57      122.09      4.76 o
   7   7   4       81.09       87.91      5.46 o
   8   7   4       78.42       66.50      4.14 o
   9   7   4      250.47      261.42      8.16 o
  10   7   4        2.58        0.01      2.60 o
 -12   8   4      533.27      667.33     28.30 o
 -11   8   4        4.66       -0.58      5.59 o
 -10   8   4      308.68      345.54     13.23 o
  -9   8   4       46.05       50.35      5.09 o
  -8   8   4      193.78      194.18      6.08 o
  -7   8   4      657.35      678.46     10.85 o
  -6   8   4      179.51      174.53      5.33 o
  -5   8   4      337.82      348.79      8.00 o
  -4   8   4      134.14      119.64      4.20 o
  -3   8   4      430.84      411.06      7.05 o
  -2   8   4      414.13      394.22      6.86 o
  -1   8   4       78.24       77.54      3.83 o
   0   8   4       15.40       18.38      2.46 o
   1   8   4      137.58      121.14      8.80 o
   2   8   4      591.70      566.93      9.90 o
   3   8   4      139.15      125.68      4.98 o
   4   8   4       26.10       25.01      2.76 o
   5   8   4      564.98      572.73     10.39 o
   6   8   4       85.29       88.56      4.61 o
   7   8   4      724.92      684.03     21.29 o
   8   8   4      222.51      218.06      6.83 o
   9   8   4        0.11        0.01      2.55 o
  10   8   4      596.03      613.93     26.02 o
 -10   9   4        1.23        4.85      5.48 o
  -9   9   4       71.01       73.62      6.12 o
  -8   9   4      522.13      536.19     13.99 o
  -7   9   4        4.52        6.62      2.72 o
  -6   9   4      287.57      295.20      7.20 o
  -5   9   4        1.11        0.76      1.73 o
  -4   9   4      893.44      889.70     11.65 o
  -3   9   4      537.03      535.85      8.59 o
  -2   9   4      243.54      231.87      8.61 o
  -1   9   4      184.50      152.13      5.27 o
   0   9   4      386.84      384.36      8.31 o
   1   9   4      429.47      434.18      9.82 o
   2   9   4        6.47        9.01      2.42 o
   3   9   4      140.26      145.99      5.52 o
   4   9   4      541.88      537.09      9.55 o
   5   9   4       42.55       45.66      3.85 o
   6   9   4      319.08      314.12      8.28 o
   7   9   4       71.29       73.63      4.79 o
   8   9   4      248.42      251.51      9.08 o
  -9  10   4        9.35        7.40      6.26 o
  -8  10   4      549.79      571.12     19.66 o
  -7  10   4        0.01        1.61      3.07 o
  -6  10   4       14.92       19.14      3.81 o
  -5  10   4       59.54       59.89      3.97 o
  -4  10   4       67.86       66.28      4.20 o
  -3  10   4        0.19        0.46      1.92 o
  -2  10   4      759.24      709.04     12.03 o
  -1  10   4        8.89        7.09      2.33 o
   0  10   4     1970.17     1905.00     22.30 o
   1  10   4       47.29       50.94      4.31 o
   2  10   4       16.67       13.06      2.72 o
   3  10   4      245.52      236.28      7.20 o
   4  10   4       26.42       31.40      4.01 o
   5  10   4        6.72        9.00      2.75 o
   6  10   4       55.41       57.79      4.57 o
   7  10   4       77.18       82.59      5.28 o
  -8  11   4        0.37       -2.07      3.67 o
  -7  11   4        3.16        3.88      3.12 o
  -6  11   4      361.66      366.99     11.98 o
  -5  11   4       20.32       24.64      4.50 o
  -4  11   4      149.31      163.94      7.44 o
  -3  11   4       34.62       31.15      3.56 o
  -2  11   4       43.59       48.61      4.08 o
  -1  11   4        0.21       -1.99      2.14 o
   0  11   4       35.18       39.54      3.82 o
   1  11   4      108.76      112.95      6.08 o
   2  11   4      636.00      633.45     12.23 o
   3  11   4       62.43       66.20      4.71 o
   4  11   4      315.56      336.82     10.19 o
   5  11   4        0.25       -1.32      2.65 o
  -4  12   4      133.96      137.53      8.29 o
  -3  12   4        1.40        5.29      3.28 o
  -2  12   4      172.31      175.38      8.16 o
  -1  12   4      133.46      146.64      6.45 o
   0  12   4        6.59        7.54      3.13 o
   1  12   4        1.48        3.09      2.78 o
   2  12   4      227.67      246.99     10.38 o
   3  12   4       86.23       88.93     22.37 o
 -15   0   5       99.30       86.50     11.18 o
 -13   0   5      127.55      121.82      8.15 o
 -11   0   5        0.44       -0.41      1.89 o
  -9   0   5      584.42      572.02     14.92 o
  -7   0   5       37.65       47.25      3.00 o
  -5   0   5      438.41      393.55      6.05 o
  -3   0   5      469.93      582.91      9.22 o
  -1   0   5      428.88      431.23      7.12 o
   1   0   5      654.54      789.11     10.37 o
   3   0   5     2635.86     2838.92     31.89 o
   5   0   5      255.39      227.17      5.20 o
   7   0   5     3702.16     3438.74     47.28 o
   9   0   5      249.46      253.50     10.25 o
  11   0   5        5.02        6.73      4.03 o
 -15   1   5        1.12        1.38      4.19 o
 -14   1   5        1.01       -0.46      2.27 o
 -13   1   5       50.93       52.52      4.24 o
 -12   1   5       22.00       21.88      2.61 o
 -11   1   5      261.51      254.84      8.05 o
 -10   1   5      129.04      119.20      5.05 o
  -9   1   5       12.33        7.65      1.53 o
  -8   1   5      227.74      245.69      4.94 o
  -7   1   5       97.18      103.23      2.46 o
  -6   1   5       70.72       65.28      1.98 o
  -5   1   5        6.30       14.06      1.20 o
  -4   1   5      398.82      386.43      3.96 o
  -3   1   5      533.04      530.99      6.30 o
  -2   1   5      165.91      162.04      3.11 o
  -1   1   5      992.71     1117.44      7.99 o
   0   1   5      409.99      431.80      4.34 o
   1   1   5      813.38      818.15      6.63 o
   2   1   5     4163.92     4669.74     28.36 o
   3   1   5       67.29       77.27      2.01 o
   4   1   5      119.62      128.78      2.67 o
   5   1   5        6.02        9.37      1.41 o
   6   1   5     2425.26     2324.61     18.27 o
   7   1   5      268.15      259.75      8.14 o
   8   1   5       43.59       43.89      3.48 o
   9   1   5      618.05      588.88     11.32 o
  10   1   5        0.12       -1.53      1.92 o
  11   1   5       87.74       82.33      5.27 o
  12   1   5      117.15      124.18      6.49 o
 -14   2   5        1.47        0.27      2.37 o
 -13   2   5        7.67        9.95      2.65 o
 -12   2   5       88.15       85.73      5.33 o
 -11   2   5       14.76       14.66      2.92 o
 -10   2   5       66.50       67.10      3.00 o
  -9   2   5      146.70      146.37      3.86 o
  -8   2   5      231.57      228.47      4.16 o
  -7   2   5        0.77        1.09      1.03 o
  -6   2   5       46.36       61.18      1.98 o
  -5   2   5     1929.10     2108.73     14.35 o
  -4   2   5       38.02       60.44      1.99 o
  -3   2   5     2814.21     2975.69     18.60 o
  -2   2   5      377.87      437.99      5.44 o
  -1   2   5       48.26       57.14      1.48 o
   0   2   5     2778.70     2958.04     18.42 o
   1   2   5      132.63      162.92      2.97 o
   2   2   5      553.12      618.26      5.54 o
   3   2   5      264.92      249.80      3.27 o
   4   2   5       44.13       43.07      2.09 o
   5   2   5      788.62      804.86      8.63 o
   6   2   5      125.92      109.59      3.48 o
   7   2   5      458.86      421.30      7.47 o
   8   2   5       12.87       12.75      2.24 o
   9   2   5      135.03      140.39      5.63 o
  10   2   5       38.91       37.88      5.63 o
  11   2   5       22.68       22.12      4.41 o
  12   2   5        0.19        0.83      2.71 o
 -14   3   5      126.66      140.18      7.49 o
 -13   3   5      621.71      619.59     12.18 o
 -12   3   5       11.17       10.31      2.94 o
 -11   3   5        0.41       -1.03      1.54 o
 -10   3   5       92.97       92.22      3.85 o
  -9   3   5       78.90       64.95      2.84 o
  -8   3   5        0.18        1.04      1.20 o
  -7   3   5        3.09        4.90      1.24 o
  -6   3   5      115.94      110.51      2.62 o
  -5   3   5      875.33      966.46      8.18 o
  -4   3   5     1963.58     1995.25     12.81 o
  -3   3   5     3872.21     4392.30     26.67 o
  -2   3   5      553.15      641.38      6.26 o
  -1   3   5        1.65       -0.46      0.72 o
   0   3   5       38.65       41.56      1.43 o
   1   3   5      451.85      515.92      6.07 o
   2   3   5     1093.81     1069.42      9.61 o
   3   3   5      569.07      621.73      6.95 o
   4   3   5      753.82      702.10      7.81 o
   5   3   5        0.02        1.42      1.33 o
   6   3   5       32.18       30.18      2.48 o
   7   3   5     1618.97     1566.73     20.45 o
   8   3   5      207.47      193.74      5.98 o
   9   3   5       27.35       33.83      3.05 o
  10   3   5        4.16        4.20      2.41 o
  11   3   5      368.02      395.66     10.14 o
  12   3   5       21.75       21.00      7.76 o
 -14   4   5      244.60      243.82      9.35 o
 -13   4   5      353.18      359.16      9.26 o
 -12   4   5      235.02      235.20      6.34 o
 -11   4   5      157.92      166.51      5.19 o
 -10   4   5      401.45      403.69      7.63 o
  -9   4   5       49.65       46.42      2.60 o
  -8   4   5     1749.43     1710.29     17.49 o
  -7   4   5      503.50      498.82      6.35 o
  -6   4   5        8.24        4.94      1.29 o
  -5   4   5      794.28      874.13      7.37 o
  -4   4   5      487.64      472.11      5.25 o
  -3   4   5     5120.63     5503.72     33.10 o
  -2   4   5      262.09      230.83      3.80 o
  -1   4   5      452.69      473.60      4.95 o
   0   4   5      581.54      538.35      5.25 o
   1   4   5      179.91      170.09      3.59 o
   2   4   5      717.77      758.30      7.85 o
   3   4   5       81.05       92.60      3.78 o
   4   4   5       28.44       34.39      2.03 o
   5   4   5      210.56      194.25      4.25 o
   6   4   5      221.24      200.31      4.74 o
   7   4   5      243.64      259.37      5.66 o
   8   4   5      249.89      244.05      6.15 o
   9   4   5        1.72        4.18      2.28 o
  10   4   5      663.12      680.57     14.07 o
  11   4   5      160.55      172.19      8.46 o
 -13   5   5      132.66      134.52      6.07 o
 -12   5   5      410.53      432.03     10.90 o
 -11   5   5       85.24       83.47      4.07 o
 -10   5   5       42.15       41.96      3.05 o
  -9   5   5       74.33       57.53      3.55 o
  -8   5   5     2330.95     2308.20     18.45 o
  -7   5   5     1095.85     1124.23     11.89 o
  -6   5   5     2067.12     2080.74     14.48 o
  -5   5   5      171.02      194.94      3.58 o
  -4   5   5      977.39      985.79      8.70 o
  -3   5   5      716.01      755.09      7.14 o
  -2   5   5      217.50      217.53      3.41 o
  -1   5   5        0.01        2.31      0.99 o
   0   5   5      816.74      769.23      6.59 o
   1   5   5      186.67      174.78      3.81 o
   2   5   5      499.58      480.14      7.78 o
   3   5   5        1.24        1.32      1.49 o
   4   5   5     1041.47     1006.19     12.43 o
   5   5   5       24.04       22.44      2.31 o
   6   5   5      956.74      894.79     12.29 o
   7   5   5       82.40       64.44      3.74 o
   8   5   5        0.68        1.62      2.05 o
   9   5   5        0.13       -1.19      2.06 o
  10   5   5       72.35       66.20      4.91 o
  11   5   5        3.49       -1.49      2.63 o
 -13   6   5      404.80      463.75     21.68 o
 -12   6   5      618.24      683.53     15.09 o
 -11   6   5       28.27       34.24      5.49 o
 -10   6   5      385.56      374.69      9.67 o
  -9   6   5        5.46        5.51      1.74 o
  -8   6   5        3.19        2.09      1.53 o
  -7   6   5      422.17      417.27      5.76 o
  -6   6   5        7.60        6.55      1.28 o
  -5   6   5      482.40      505.91      6.73 o
  -4   6   5     1025.13      993.10      9.95 o
  -3   6   5      109.05      104.64      3.08 o
  -2   6   5     2064.77     2137.87     16.86 o
  -1   6   5      352.14      358.52      5.28 o
   0   6   5     2436.81     2505.36     21.30 o
   1   6   5       95.50       85.19      3.05 o
   2   6   5     1349.15     1270.46     12.41 o
   3   6   5      209.52      195.28      5.38 o
   4   6   5        6.01       10.81      1.91 o
   5   6   5      150.28      141.54      4.84 o
   6   6   5      138.17      126.79      4.66 o
   7   6   5        1.12       -1.29      1.70 o
   8   6   5      522.36      505.84     10.75 o
   9   6   5        2.63       -0.16      2.25 o
  10   6   5      236.04      239.46      8.18 o
  11   6   5        0.09        5.93      6.16 o
 -12   7   5      287.52      301.83     13.07 o
 -11   7   5       75.61       83.64     11.87 o
 -10   7   5      146.77      137.58      8.47 o
  -9   7   5      179.03      184.02      7.61 o
  -8   7   5       91.73      106.12      5.12 o
  -7   7   5       22.06       24.84      3.33 o
  -6   7   5     1406.28     1376.01     16.93 o
  -5   7   5      107.74      112.13      4.12 o
  -4   7   5     1103.12     1100.35     13.04 o
  -3   7   5      220.55      248.24      5.58 o
  -2   7   5      311.10      276.96      4.94 o
  -1   7   5      981.55      983.64     11.31 o
   0   7   5      222.75      203.59      4.92 o
   1   7   5      457.02      449.83      7.36 o
   2   7   5     2049.07     1983.79     19.84 o
   3   7   5      132.46      132.93      3.96 o
   4   7   5      790.24      781.12     10.01 o
   5   7   5       32.62       33.52      3.04 o
   6   7   5      225.46      243.32      8.19 o
   7   7   5       31.95       44.28      3.57 o
   8   7   5      152.78      149.95      5.70 o
   9   7   5       12.40       18.04      3.41 o
  10   7   5      170.16      153.00     10.00 o
 -12   8   5       62.91       39.71      9.13 o
 -11   8   5        0.04        3.88      3.70 o
 -10   8   5      490.29      489.75     15.97 o
  -9   8   5       33.28       34.82      4.57 o
  -8   8   5       38.07       41.56      4.52 o
  -7   8   5      553.70      546.78     13.65 o
  -6   8   5        9.52        6.30      2.36 o
  -5   8   5      954.40      949.38     11.81 o
  -4   8   5       34.21       37.27      2.73 o
  -3   8   5     1452.99     1373.41     15.84 o
  -2   8   5     2577.87     2407.86     26.47 o
  -1   8   5      230.78      221.03      6.08 o
   0   8   5      320.37      306.46      8.44 o
   1   8   5     1010.26      986.23     17.67 o
   2   8   5        7.04       10.52      2.44 o
   3   8   5      398.23      368.58      8.35 o
   4   8   5       53.69       56.06      3.56 o
   5   8   5      231.18      230.31      7.85 o
   6   8   5      430.16      411.97      8.20 o
   7   8   5       78.60       87.00      5.30 o
   8   8   5      176.33      178.95      6.47 o
   9   8   5        2.19        2.26      3.29 o
 -11   9   5      457.69      508.71     24.42 o
 -10   9   5       71.26       65.42      7.34 o
  -9   9   5       94.71      103.58      7.09 o
  -8   9   5       51.36       46.89     10.73 o
  -7   9   5       10.04       14.62      3.49 o
  -6   9   5      311.10      325.50      8.69 o
  -5   9   5       31.43       31.70      2.83 o
  -4   9   5        8.65        6.88      1.95 o
  -3   9   5     1498.70     1404.17     17.57 o
  -2   9   5       74.31       59.51      4.25 o
  -1   9   5      688.22      659.11     11.16 o
   0   9   5       54.37       60.43      3.95 o
   1   9   5      472.31      473.00     10.30 o
   2   9   5      167.61      166.67      6.17 o
   3   9   5       68.91       75.42      4.48 o
   4   9   5      131.26      139.33      5.68 o
   5   9   5       75.94       94.39      5.62 o
   6   9   5       20.93       18.45      3.08 o
   7   9   5      308.40      281.55      9.49 o
   8   9   5       65.86      111.37     29.10 o
  -9  10   5      295.72      293.10     12.90 o
  -8  10   5      288.63      294.36     12.58 o
  -7  10   5      185.70      193.14      9.99 o
  -6  10   5        0.07        1.42      2.41 o
  -5  10   5      389.00      384.97     11.64 o
  -4  10   5       50.72       51.55      4.49 o
  -3  10   5       12.93       10.89      3.00 o
  -2  10   5        1.87        2.48      2.26 o
  -1  10   5       38.78       41.37      3.70 o
   0  10   5      152.92      136.40      5.63 o
   1  10   5       39.01       35.68      3.69 o
   2  10   5      152.80      141.36      5.84 o
   3  10   5     1160.95     1185.43     17.23 o
   4  10   5        7.37        7.15      3.74 o
   5  10   5      176.61      193.36      7.01 o
   6  10   5        0.05        3.26      2.62 o
   7  10   5      327.07      443.44     25.10 o
  -8  11   5       21.57       17.57      7.07 o
  -7  11   5      154.38      188.51     15.52 o
  -6  11   5       22.50       30.58      8.44 o
  -5  11   5       67.24       73.50      8.28 o
  -4  11   5       30.86       35.88      5.05 o
  -3  11   5      169.30      185.33      8.66 o
  -2  11   5       21.70       16.74      3.34 o
  -1  11   5      585.85      550.67     11.19 o
   0  11   5        0.69        1.34      2.40 o
   1  11   5       23.48       31.43      3.82 o
   2  11   5        6.29        8.41      2.85 o
   3  11   5       11.03        9.78      3.02 o
   4  11   5       16.66       20.56      3.70 o
   5  11   5       65.54       53.40     10.04 o
  -3  12   5       50.60       48.92      5.70 o
  -2  12   5      134.79      155.10     12.16 o
  -1  12   5       18.19       23.52      3.67 o
   0  12   5       17.49       16.69      3.42 o
   1  12   5      104.77      120.33      7.72 o
   2  12   5      227.90      246.21     13.19 o
   3  12   5      114.29       89.69     12.32 o
 -14   0   6      323.45      322.77     13.07 o
 -12   0   6     1251.24     1176.04     24.13 o
 -10   0   6      179.18      177.09     11.75 o
  -8   0   6      150.14      144.92      4.97 o
  -6   0   6      755.36      762.59     19.88 o
  -4   0   6      120.34      115.67      2.70 o
  -2   0   6      954.86      910.94      9.79 o
   0   0   6      729.65      715.78      8.76 o
   2   0   6       89.05       91.43      3.12 o
   4   0   6      135.64      145.75      5.30 o
   6   0   6     1365.95     1330.94     19.55 o
   8   0   6       57.50       65.86      8.44 o
  10   0   6      366.14      355.64     20.88 o
 -15   1   6       94.96       81.48     11.41 o
 -14   1   6      250.93      258.28     11.92 o
 -13   1   6      531.81      527.30     11.30 o
 -12   1   6      130.70      117.23      5.30 o
 -11   1   6      155.80      147.44      5.56 o
 -10   1   6      385.86      368.22      8.15 o
  -9   1   6       16.48       11.66      2.26 o
  -8   1   6      185.39      172.79      4.36 o
  -7   1   6      714.21      728.43      7.48 o
  -6   1   6      272.08      250.22      3.62 o
  -5   1   6      244.52      237.29      3.64 o
  -4   1   6      294.40      271.05      3.89 o
  -3   1   6       62.89       52.82      1.83 o
  -2   1   6      630.34      625.10      6.13 o
  -1   1   6      333.42      351.00      3.85 o
   0   1   6       59.37       61.38      2.23 o
   1   1   6      234.54      255.53      3.39 o
   2   1   6       13.13       11.89      1.09 o
   3   1   6       98.97      118.07      2.55 o
   4   1   6      162.42      154.39      3.45 o
   5   1   6        0.75        4.01      1.30 o
   6   1   6     1536.88     1498.46     13.54 o
   7   1   6      271.06      236.49      6.53 o
   8   1   6        6.54        9.54      2.37 o
   9   1   6      411.37      385.39      9.29 o
  10   1   6        5.90        2.20      2.42 o
  11   1   6        1.53        1.08      2.80 o
  12   1   6       42.15       38.80      9.13 o
 -15   2   6      159.82      173.68     14.83 o
 -14   2   6       30.64       39.18      4.13 o
 -13   2   6       21.63       23.96      3.41 o
 -12   2   6      180.51      186.82      6.55 o
 -11   2   6       33.78       38.82      3.52 o
 -10   2   6      310.24      309.38     10.97 o
  -9   2   6      467.25      439.22      8.50 o
  -8   2   6      902.00      862.15      9.83 o
  -7   2   6      541.06      543.09      6.33 o
  -6   2   6      574.64      603.41      6.08 o
  -5   2   6       21.01       25.79      1.68 o
  -4   2   6     1511.50     1585.69     11.28 o
  -3   2   6     3972.85     4303.05     31.29 o
  -2   2   6      238.21      266.32      3.24 o
  -1   2   6      233.63      222.81      3.31 o
   0   2   6       17.56        8.26      0.95 o
   1   2   6      994.45     1024.61      8.90 o
   2   2   6      233.81      221.35      3.89 o
   3   2   6        7.18        7.09      1.31 o
   4   2   6       53.20       54.67      3.36 o
   5   2   6     3205.58     3062.33     30.15 o
   6   2   6      941.74      903.04     10.58 o
   7   2   6      502.93      473.81      8.18 o
   8   2   6       78.74       77.71      4.41 o
   9   2   6       23.83       23.08      3.18 o
  10   2   6      401.11      409.54     10.11 o
  11   2   6        9.50        3.13      2.72 o
  12   2   6       77.71       63.22     10.50 o
 -14   3   6        6.86        5.99      2.90 o
 -13   3   6      181.96      198.30      7.05 o
 -12   3   6        0.01       -1.14      2.13 o
 -11   3   6      200.50      187.34      6.24 o
 -10   3   6       81.88       78.65      4.48 o
  -9   3   6      732.29      701.98     14.11 o
  -8   3   6     1767.23     1651.63     16.85 o
  -7   3   6      672.70      665.97      8.22 o
  -6   3   6        6.15        8.58      1.23 o
  -5   3   6      577.99      610.23      7.00 o
  -4   3   6       58.64       30.00      1.47 o
  -3   3   6     5459.60     5916.54     35.15 o
  -2   3   6      216.44      235.64      3.31 o
  -1   3   6     1045.64     1060.18      9.14 o
   0   3   6       40.96       36.06      1.58 o
   1   3   6     2032.59     1997.63     13.76 o
   2   3   6      951.49      997.29      9.47 o
   3   3   6      480.49      496.30      6.38 o
   4   3   6        9.15       11.42      1.63 o
   5   3   6      788.72      738.10      8.68 o
   6   3   6      202.81      213.37      4.94 o
   7   3   6       64.47       55.40      3.01 o
   8   3   6      160.97      152.23      5.04 o
   9   3   6      628.82      617.17     12.05 o
  10   3   6       23.14       18.34      3.30 o
  11   3   6      590.53      595.37     18.09 o
 -14   4   6       24.83       15.35      4.51 o
 -13   4   6        1.99        1.66      2.40 o
 -12   4   6       24.08       27.62      3.44 o
 -11   4   6        0.13       -0.93      1.62 o
 -10   4   6      105.91      112.95      6.71 o
  -9   4   6      942.24      913.39     11.77 o
  -8   4   6     1257.94     1221.80     12.81 o
  -7   4   6     1100.44     1066.52     11.42 o
  -6   4   6        0.00        0.59      1.20 o
  -5   4   6     2233.19     2274.97     16.08 o
  -4   4   6      721.18      863.42      8.64 o
  -3   4   6     1557.55     1488.90     12.05 o
  -2   4   6      474.75      538.18      5.60 o
  -1   4   6       48.57       57.00      1.89 o
   0   4   6      522.04      534.09      5.17 o
   1   4   6      769.94      751.61      7.85 o
   2   4   6      138.77      142.41      3.40 o
   3   4   6     1636.62     1625.25     14.00 o
   4   4   6       18.33       21.82      1.92 o
   5   4   6      836.03      773.52      9.93 o
   6   4   6       36.35       33.06      2.48 o
   7   4   6      198.93      181.24      5.46 o
   8   4   6        1.56        3.13      2.18 o
   9   4   6       19.81       18.58      3.12 o
  10   4   6       17.73       20.64      4.14 o
  11   4   6       22.91       31.04      7.99 o
 -13   5   6      216.62      208.92      8.63 o
 -12   5   6        0.01        0.44      2.17 o
 -11   5   6      454.19      458.50      8.71 o
 -10   5   6       33.02       28.17      2.73 o
  -9   5   6       12.83       11.87      1.97 o
  -8   5   6     1306.61     1227.22     13.11 o
  -7   5   6        3.86        4.13      1.55 o
  -6   5   6        0.43        1.61      1.40 o
  -5   5   6      602.86      607.49      7.34 o
  -4   5   6     1026.32     1048.64      9.26 o
  -3   5   6        0.37        0.14      1.08 o
  -2   5   6      734.50      805.10      7.99 o
  -1   5   6     1436.97     1434.13     11.14 o
   0   5   6      736.45      767.56      8.49 o
   1   5   6     4876.78     5002.73     34.40 o
   2   5   6      151.92      149.52      4.13 o
   3   5   6        3.49        3.50      1.62 o
   4   5   6      373.31      360.17      6.57 o
   5   5   6       21.49       23.35      2.59 o
   6   5   6      362.30      287.44      6.76 o
   7   5   6     1529.43     1447.61     17.50 o
   8   5   6        0.00        0.32      2.06 o
   9   5   6      209.47      222.76      7.56 o
  10   5   6        1.92       -0.57      2.54 o
 -13   6   6       94.71       82.62     10.27 o
 -12   6   6       87.40       91.82      7.44 o
 -11   6   6        6.63        8.06      2.52 o
 -10   6   6      100.56      110.74      4.43 o
  -9   6   6       12.92       13.48      2.09 o
  -8   6   6       31.63       39.42      2.87 o
  -7   6   6      604.05      627.56      8.64 o
  -6   6   6       59.69       64.20      3.05 o
  -5   6   6     1181.10     1191.95     14.97 o
  -4   6   6      793.60      811.66      8.90 o
  -3   6   6       53.07       69.47      2.64 o
  -2   6   6       23.88       23.23      1.86 o
  -1   6   6       48.13       46.58      2.61 o
   0   6   6      853.58      889.71     10.56 o
   1   6   6      988.07      944.71     10.28 o
   2   6   6     3981.36     3990.17     29.34 o
   3   6   6     1316.63     1244.21     21.90 o
   4   6   6      726.80      679.20      9.68 o
   5   6   6      191.66      211.12      5.92 o
   6   6   6       64.04       58.56      3.73 o
   7   6   6       92.10      101.56      4.84 o
   8   6   6       55.74       50.45      4.97 o
   9   6   6       27.93       17.74      3.32 o
  10   6   6      176.07      181.94      8.56 o
 -12   7   6      109.81       97.91     11.64 o
 -11   7   6       53.03       50.03      6.17 o
 -10   7   6        0.01        3.06      2.67 o
  -9   7   6      381.18      374.69      9.15 o
  -8   7   6      114.49      119.72      5.42 o
  -7   7   6       78.64       82.58      4.52 o
  -6   7   6      214.12      205.44      6.41 o
  -5   7   6      138.81      132.63      4.70 o
  -4   7   6      587.70      556.20      9.71 o
  -3   7   6     1507.78     1414.81     13.14 o
  -2   7   6       33.61       33.80      2.76 o
  -1   7   6     1508.63     1505.83     16.77 o
   0   7   6      185.22      173.02      4.75 o
   1   7   6      997.71      993.83     12.01 o
   2   7   6     1327.84     1263.10     13.09 o
   3   7   6      273.19      262.55      5.59 o
   4   7   6      352.53      328.41      6.32 o
   5   7   6       44.09       44.27      3.39 o
   6   7   6       48.38       54.67      3.88 o
   7   7   6      213.34      205.08      6.47 o
   8   7   6        0.01       -0.49      2.34 o
   9   7   6      435.24      458.13     11.21 o
 -11   8   6      190.21      177.86     10.16 o
 -10   8   6        0.42        1.49      3.47 o
  -9   8   6        0.74        3.24      2.53 o
  -8   8   6      210.15      203.08      6.99 o
  -7   8   6      107.37      104.82      5.22 o
  -6   8   6        3.45        2.43      2.08 o
  -5   8   6      150.40      139.88      5.08 o
  -4   8   6        0.18        2.13      1.83 o
  -3   8   6       43.58       53.43      4.22 o
  -2   8   6     1142.93     1133.42     14.75 o
  -1   8   6       24.91       31.56      3.62 o
   0   8   6      243.33      238.05      6.48 o
   1   8   6        0.23       -0.10      1.80 o
   2   8   6       80.34       85.53      3.99 o
   3   8   6      593.99      600.45      9.84 o
   4   8   6       50.74       46.45      3.08 o
   5   8   6      190.53      197.01      5.72 o
   6   8   6      266.58      254.21      6.64 o
   7   8   6       43.29       43.42      4.40 o
   8   8   6      419.81      413.21     12.47 o
 -10   9   6       49.75       51.31      6.70 o
  -9   9   6        3.59        2.03      3.22 o
  -8   9   6       19.55       24.15      3.61 o
  -7   9   6        0.20       -1.42      2.07 o
  -6   9   6      513.77      523.99     11.10 o
  -5   9   6       81.79       79.80      5.07 o
  -4   9   6        9.17       15.35      3.09 o
  -3   9   6        0.16       -1.61      1.96 o
  -2   9   6       34.89       31.87      3.46 o
  -1   9   6      495.64      467.65      9.39 o
   0   9   6       94.05       84.75      4.50 o
   1   9   6      708.83      699.95     12.01 o
   2   9   6      175.47      178.16      6.20 o
   3   9   6       53.68       50.76      4.19 o
   4   9   6      307.30      332.12      9.23 o
   5   9   6       14.06       15.65      2.95 o
   6   9   6      269.52      265.22      7.84 o
   7   9   6      184.93      200.81     10.11 o
  -9  10   6        0.16        0.27      3.29 o
  -8  10   6        5.39       10.31      3.77 o
  -7  10   6        0.49        0.16      2.48 o
  -6  10   6        4.91        4.93      3.64 o
  -5  10   6       29.41       24.28      4.13 o
  -4  10   6       96.97      103.66      5.93 o
  -3  10   6       68.32       70.15      5.17 o
  -2  10   6      305.31      272.00      8.79 o
  -1  10   6       82.67       90.29      4.84 o
   0  10   6      480.23      489.36     10.33 o
   1  10   6       99.28       90.08      4.95 o
   2  10   6       24.19       21.94      3.27 o
   3  10   6       64.07       59.59      4.56 o
   4  10   6       30.54       31.90      3.98 o
   5  10   6       26.52       27.60      3.81 o
   6  10   6      156.43      191.61     16.09 o
  -7  11   6       21.71       24.42      7.99 o
  -6  11   6      230.61      236.59     32.18 o
  -5  11   6        3.98        2.64      3.30 o
  -4  11   6      215.13      185.17      7.74 o
  -3  11   6       69.97       86.24      5.91 o
  -2  11   6        0.39       -2.32      2.32 o
  -1  11   6       42.65       51.41      5.08 o
   0  11   6      129.86      123.31      6.82 o
   1  11   6        0.22        1.19      2.48 o
   2  11   6      246.63      261.95      8.24 o
   3  11   6        2.39        4.39      3.02 o
   4  11   6      226.60      231.65     16.43 o
  -4  12   6        1.70        4.34      5.71 o
  -3  12   6       47.02       47.01      7.18 o
  -2  12   6      273.85      294.21     13.86 o
  -1  12   6       31.26       35.83      8.10 o
   0  12   6       39.94       45.49      7.31 o
   1  12   6        0.04       -3.88      7.30 o
 -13   0   7       10.49       15.49      6.62 o
 -11   0   7       39.87       35.24      4.92 o
  -9   0   7     3041.71     2886.37     41.47 o
  -7   0   7       87.36       83.48      7.92 o
  -5   0   7      227.57      243.69      6.79 o
  -3   0   7      813.93      855.38     13.07 o
  -1   0   7      653.32      673.90      8.46 o
   1   0   7      283.02      392.96      6.72 o
   3   0   7       96.58      100.41      4.08 o
   5   0   7      346.98      330.09      8.54 o
   7   0   7      131.23      129.17      7.40 o
   9   0   7       48.91       60.74      6.37 o
  11   0   7      314.14      333.16     17.12 o
 -14   1   7        5.36        6.14      2.96 o
 -13   1   7      544.61      520.95     11.32 o
 -12   1   7        8.21        7.30      2.59 o
 -11   1   7      616.44      586.95     13.31 o
 -10   1   7     1036.64      972.80     14.41 o
  -9   1   7      310.94      306.16      8.76 o
  -8   1   7      175.64      156.17      4.66 o
  -7   1   7       33.26       37.54      2.53 o
  -6   1   7      332.86      330.33      5.67 o
  -5   1   7      769.76      783.99      7.83 o
  -4   1   7      755.56      844.58      8.01 o
  -3   1   7     1237.25     1275.19     12.14 o
  -2   1   7      123.41      133.79      2.75 o
  -1   1   7       29.11       22.56      1.18 o
   0   1   7      213.59      228.44      3.30 o
   1   1   7       15.11       21.69      1.30 o
   2   1   7     1553.87     1568.90     11.83 o
   3   1   7       13.74       13.67      1.56 o
   4   1   7      304.65      304.07      5.02 o
   5   1   7        0.23        0.25      1.26 o
   6   1   7       72.95       83.39      3.73 o
   7   1   7       28.70       29.22      3.10 o
   8   1   7        0.04       -0.38      1.84 o
   9   1   7       97.42      102.85      5.43 o
  10   1   7      370.07      395.52     10.20 o
  11   1   7       51.12       43.74      5.24 o
 -14   2   7       45.37       48.56      4.49 o
 -13   2   7      115.00       98.27      5.49 o
 -12   2   7       41.02       39.31      3.78 o
 -11   2   7        0.44       -1.87      1.87 o
 -10   2   7      220.28      207.17      6.36 o
  -9   2   7       35.14       38.75      4.07 o
  -8   2   7        0.06        0.70      1.71 o
  -7   2   7     1608.65     1544.99     15.77 o
  -6   2   7       57.23       68.88      2.49 o
  -5   2   7       65.06       41.58      1.97 o
  -4   2   7     2911.50     3153.09     22.25 o
  -3   2   7      108.10      140.03      3.03 o
  -2   2   7     1668.45     1674.38     14.55 o
  -1   2   7       24.19       28.41      1.27 o
   0   2   7        0.62        3.30      1.03 o
   1   2   7      561.80      590.32      5.84 o
   2   2   7        3.61        9.13      1.42 o
   3   2   7      263.78      268.82      4.71 o
   4   2   7      179.48      168.30      3.99 o
   5   2   7        3.63        1.91      1.44 o
   6   2   7      139.46      172.49      4.52 o
   7   2   7       39.77       35.89      3.36 o
   8   2   7      288.91      255.69      8.63 o
   9   2   7       51.90       51.40      4.89 o
  10   2   7       17.62       18.56      3.44 o
  11   2   7       25.19       24.99      5.55 o
 -14   3   7        0.40        0.66      2.57 o
 -13   3   7        6.07        3.10      2.49 o
 -12   3   7       35.58       36.60      3.78 o
 -11   3   7      282.85      282.64      7.67 o
 -10   3   7       24.41       28.35      3.66 o
  -9   3   7       99.25       79.55      4.12 o
  -8   3   7      744.94      708.82     10.19 o
  -7   3   7       11.37        9.41      1.53 o
  -6   3   7       44.81       46.32      2.28 o
  -5   3   7       86.49       99.13      2.87 o
  -4   3   7       39.08       34.29      1.90 o
  -3   3   7       12.91       33.34      1.82 o
  -2   3   7        4.18        2.02      0.93 o
  -1   3   7      215.38      184.72      3.53 o
   0   3   7     1355.08     1387.44     15.26 o
   1   3   7      227.36      223.61      4.04 o
   2   3   7      495.69      483.01      6.31 o
   3   3   7        0.05        0.06      1.22 o
   4   3   7     1575.27     1472.99     13.48 o
   5   3   7        3.17        1.84      1.54 o
   6   3   7      264.09      198.41      4.99 o
   7   3   7       45.92       48.83      3.28 o
   8   3   7        0.13        0.40      2.05 o
   9   3   7       49.79       68.39      4.71 o
  10   3   7      107.80      106.13      5.92 o
 -14   4   7      175.86      171.98      8.08 o
 -13   4   7      320.75      358.68      9.56 o
 -12   4   7      310.78      291.35      8.23 o
 -11   4   7       66.69       59.38      4.11 o
 -10   4   7       31.69       33.57      3.43 o
  -9   4   7      120.36      127.07      5.79 o
  -8   4   7        1.65       -0.50      1.34 o
  -7   4   7       44.06       42.99      2.52 o
  -6   4   7      782.59      787.50      8.72 o
  -5   4   7      532.87      531.80      6.73 o
  -4   4   7        4.43        1.21      1.92 o
  -3   4   7        8.05       11.43      2.10 o
  -2   4   7     1181.97     1222.08      9.93 o
  -1   4   7       56.12       58.55      2.02 o
   0   4   7     1145.51     1084.29      9.49 o
   1   4   7      186.03      211.49      4.09 o
   2   4   7      366.72      396.92      5.84 o
   3   4   7      118.75      111.84      3.39 o
   4   4   7       99.06       99.16      3.36 o
   5   4   7       22.51        8.11      1.73 o
   6   4   7      938.02      790.39     10.39 o
   7   4   7        6.09        4.92      2.05 o
   8   4   7      313.91      316.81      9.21 o
   9   4   7      145.19      142.35      7.42 o
  10   4   7     1001.13     1046.10     27.13 o
 -13   5   7       19.30       25.09      3.62 o
 -12   5   7       26.22       27.84      3.61 o
 -11   5   7        6.67        6.79      2.44 o
 -10   5   7        7.82       10.47      2.47 o
  -9   5   7      377.80      410.55      7.23 o
  -8   5   7      663.45      660.23      9.11 o
  -7   5   7       13.41        7.99      1.72 o
  -6   5   7     1313.77     1308.97     12.80 o
  -5   5   7       10.17        6.57      1.49 o
  -4   5   7        1.69        4.03      1.37 o
  -3   5   7      383.61      399.80      5.69 o
  -2   5   7      144.83      146.93      3.44 o
  -1   5   7       33.04       35.31      2.34 o
   0   5   7      404.20      388.89      5.96 o
   1   5   7      157.48      152.76      3.95 o
   2   5   7     1220.33     1167.26     12.78 o
   3   5   7      197.65      189.19      4.85 o
   4   5   7      978.14      966.03     11.81 o
   5   5   7     1008.94      915.47     12.66 o
   6   5   7      380.82      406.10      8.32 o
   7   5   7        4.08        5.43      2.14 o
   8   5   7        3.82       -0.07      2.14 o
   9   5   7       82.01       85.37      5.39 o
  10   5   7        5.96        6.16      5.93 o
 -13   6   7        4.27        5.25      5.48 o
 -12   6   7      104.43      102.03      6.40 o
 -11   6   7       41.67       40.69      3.90 o
 -10   6   7       97.06      108.67      9.58 o
  -9   6   7       21.00       21.05      2.41 o
  -8   6   7      301.96      314.52      7.02 o
  -7   6   7      133.00      140.08      4.70 o
  -6   6   7       27.74       28.12      2.40 o
  -5   6   7       15.06       10.24      1.91 o
  -4   6   7      668.63      685.19      9.15 o
  -3   6   7       62.63       54.39      2.81 o
  -2   6   7      330.83      308.80      6.66 o
  -1   6   7       15.94       14.61      2.02 o
   0   6   7     1502.87     1524.08     15.39 o
   1   6   7     1037.97     1050.38     11.28 o
   2   6   7      407.48      382.73      6.42 o
   3   6   7      299.92      273.44      6.66 o
   4   6   7        2.30       -1.29      1.50 o
   5   6   7      168.04      164.26      5.93 o
   6   6   7       65.99       79.79      4.55 o
   7   6   7        5.75        8.12      2.37 o
   8   6   7      669.61      651.30     14.28 o
   9   6   7       16.84        9.85      3.15 o
 -11   7   7        0.67        0.62      3.54 o
 -10   7   7       88.16       84.21      6.99 o
  -9   7   7      174.01      182.49      6.68 o
  -8   7   7       60.72       64.47      4.35 o
  -7   7   7        1.29        1.91      2.20 o
  -6   7   7      141.25      137.34      5.02 o
  -5   7   7      154.05      155.58      4.56 o
  -4   7   7     2738.54     2609.92     24.30 o
  -3   7   7        0.06        1.09      1.80 o
  -2   7   7       20.11       16.28      2.45 o
  -1   7   7      432.91      430.61      8.36 o
   0   7   7      109.79      104.38      4.73 o
   1   7   7      127.86      137.06      4.11 o
   2   7   7      118.42      126.29      4.11 o
   3   7   7       93.64       88.71      3.65 o
   4   7   7      575.22      545.31      8.48 o
   5   7   7       16.46       15.39      2.57 o
   6   7   7      101.22      103.21      4.93 o
   7   7   7      634.03      627.01     11.57 o
   8   7   7       28.40       38.79      4.28 o
   9   7   7       97.82      113.94      9.11 o
 -11   8   7       80.68       90.61     11.64 o
 -10   8   7      110.23      109.84      6.54 o
  -9   8   7      125.81      134.56      6.17 o
  -8   8   7        5.71       11.56      3.05 o
  -7   8   7       35.33       41.58      3.96 o
  -6   8   7        9.65        9.09      2.93 o
  -5   8   7     1105.44     1033.20     19.53 o
  -4   8   7        0.17        4.01      2.45 o
  -3   8   7      401.09      359.13      9.27 o
  -2   8   7      672.54      634.84     12.47 o
  -1   8   7       42.42       42.55      3.98 o
   0   8   7      409.50      388.22      8.34 o
   1   8   7       19.73       23.89      2.98 o
   2   8   7       61.41       67.94      3.85 o
   3   8   7      439.86      436.24      7.73 o
   4   8   7        5.75        3.74      1.98 o
   5   8   7       52.60       59.17      3.76 o
   6   8   7      179.12      166.01      5.68 o
   7   8   7      152.60      151.93      8.93 o
   8   8   7      286.37      297.78     13.31 o
 -10   9   7       26.62       33.08      5.88 o
  -9   9   7       37.88       32.92      4.22 o
  -8   9   7       56.45       74.28      5.10 o
  -7   9   7       29.73       38.26      4.09 o
  -6   9   7      130.96      150.10      7.62 o
  -5   9   7       32.01       40.26      4.12 o
  -4   9   7      207.06      187.24      7.10 o
  -3   9   7      166.19      146.99      6.49 o
  -2   9   7       15.19       15.36      3.15 o
  -1   9   7      514.93      495.01     14.26 o
   0   9   7      199.40      193.76      7.44 o
   1   9   7      610.03      606.77     11.34 o
   2   9   7      686.29      689.96     12.32 o
   3   9   7      140.16      143.61      6.02 o
   4   9   7      201.87      216.49      6.92 o
   5   9   7       74.10       67.62      4.71 o
   6   9   7      322.58      313.43      8.68 o
   7   9   7      181.97      207.65     36.97 o
  -9  10   7        1.84       -3.60      3.86 o
  -8  10   7        0.08        2.87      3.24 o
  -7  10   7      154.52      159.10      9.25 o
  -6  10   7        9.81       11.77      3.95 o
  -5  10   7       84.14       98.84      5.90 o
  -4  10   7       85.94       90.41      5.80 o
  -3  10   7      185.68      204.39      7.83 o
  -2  10   7       37.57       31.50      4.07 o
  -1  10   7        6.98        2.37      2.71 o
   0  10   7        8.21        9.78      3.13 o
   1  10   7      151.68      163.24     10.10 o
   2  10   7        6.56        5.28      3.12 o
   3  10   7      236.95      249.58      7.87 o
   4  10   7       29.33       35.77      4.48 o
   5  10   7      968.60      999.04     26.70 o
  -7  11   7       89.42       87.87     12.10 o
  -6  11   7       89.62      110.99      8.62 o
  -5  11   7       48.42       40.87      5.51 o
  -4  11   7       18.93       33.23      4.53 o
  -3  11   7      366.40      348.58     10.62 o
  -2  11   7      148.97      145.16      7.40 o
  -1  11   7      262.86      259.43      9.39 o
   0  11   7      292.36      311.90     10.33 o
   1  11   7       63.44       69.42      5.84 o
   2  11   7       24.14       20.86      4.32 o
 -14   0   8      165.86      160.51     10.95 o
 -12   0   8      376.36      368.35     13.47 o
 -10   0   8      498.20      477.52     16.43 o
  -8   0   8      132.40      131.89      7.86 o
  -6   0   8       22.22       25.27      3.37 o
  -4   0   8       36.30       31.83      3.16 o
  -2   0   8     1494.02     1455.15     19.32 o
   0   0   8     2443.04     2476.53     23.81 o
   2   0   8      775.43      823.59     11.02 o
   4   0   8      257.35      253.69     10.30 o
   6   0   8      110.88       99.94      6.52 o
   8   0   8      141.49      146.66      8.39 o
  10   0   8      220.96      259.84     12.09 o
 -14   1   8      352.32      356.59     10.00 o
 -13   1   8       28.36       35.78      4.03 o
 -12   1   8        2.63        0.41      2.07 o
 -11   1   8      165.90      166.29      6.15 o
 -10   1   8       38.56       33.78      3.72 o
  -9   1   8     1029.45      994.23     14.41 o
  -8   1   8       78.82       79.26      3.76 o
  -7   1   8       10.91        9.21      1.85 o
  -6   1   8     1418.79     1359.82     13.79 o
  -5   1   8      283.21      295.82      5.70 o
  -4   1   8      619.80      628.19      8.11 o
  -3   1   8       48.23       61.09      2.57 o
  -2   1   8       93.86      104.27      2.68 o
  -1   1   8      300.02      324.98      4.61 o
   0   1   8       89.82      111.87      2.50 o
   1   1   8      271.38      293.13      4.13 o
   2   1   8       24.81       21.68      1.73 o
   3   1   8       15.40       20.87      1.88 o
   4   1   8      413.96      389.89      6.72 o
   5   1   8       88.29       81.61      3.41 o
   6   1   8       60.86       56.42      3.34 o
   7   1   8       26.32       31.66      3.26 o
   8   1   8      188.04      183.78      6.53 o
   9   1   8        4.99        7.91      2.71 o
  10   1   8       14.60       21.39      3.64 o
 -14   2   8       37.97       37.53      4.68 o
 -13   2   8        2.78        2.64      2.52 o
 -12   2   8      164.39      178.01      6.64 o
 -11   2   8      183.79      174.40      6.26 o
 -10   2   8     1830.02     1741.38     23.45 o
  -9   2   8      246.49      237.62      6.70 o
  -8   2   8      459.68      457.20      9.13 o
  -7   2   8        8.70       10.19      1.83 o
  -6   2   8       37.77       39.03      2.47 o
  -5   2   8        0.12        0.89      1.31 o
  -4   2   8      202.17      201.34      4.44 o
  -3   2   8        3.66        4.51      1.25 o
  -2   2   8      866.71      812.26      8.54 o
  -1   2   8        8.43        9.23      1.59 o
   0   2   8      300.79      312.38      4.17 o
   1   2   8       47.67       54.37      2.30 o
   2   2   8      397.05      391.04      5.72 o
   3   2   8      161.11      157.22      3.88 o
   4   2   8      139.81      137.74      3.79 o
   5   2   8     2032.22     1937.88     20.57 o
   6   2   8       12.70       11.18      2.17 o
   7   2   8       29.26       30.32      3.29 o
   8   2   8        1.70        1.07      2.27 o
   9   2   8        2.38        4.49      2.47 o
  10   2   8      485.21      524.01     13.64 o
 -14   3   8      123.58      126.05      7.33 o
 -13   3   8       60.40       58.26      4.65 o
 -12   3   8      197.88      201.77      6.99 o
 -11   3   8        1.55       -0.23      1.95 o
 -10   3   8      284.74      293.52      7.70 o
  -9   3   8     1606.89     1517.87     26.81 o
  -8   3   8     1070.19      981.76     12.76 o
  -7   3   8        9.17       14.27      1.95 o
  -6   3   8      712.69      723.75      9.29 o
  -5   3   8      733.73      808.57      9.74 o
  -4   3   8      150.00      138.81      3.38 o
  -3   3   8        0.14        0.01      1.18 o
  -2   3   8      475.01      504.91      6.24 o
  -1   3   8     1172.36     1182.89      9.91 o
   0   3   8       36.15       37.55      2.18 o
   1   3   8      342.60      338.84      5.24 o
   2   3   8      336.82      329.46      7.17 o
   3   3   8        0.13        0.34      1.33 o
   4   3   8       41.17       33.69      2.37 o
   5   3   8      353.95      342.71      6.62 o
   6   3   8        1.42        1.09      1.62 o
   7   3   8      420.71      453.94     11.15 o
   8   3   8        5.07        3.38      2.29 o
   9   3   8      250.59      250.88      8.11 o
  10   3   8       16.97       13.34      4.60 o
 -14   4   8      112.45      140.13     13.92 o
 -13   4   8       80.52       78.18      7.94 o
 -12   4   8      497.90      499.85     11.01 o
 -11   4   8        0.01        3.21      2.15 o
 -10   4   8       48.74       44.57      3.97 o
  -9   4   8      606.36      592.95      9.80 o
  -8   4   8       35.57       32.27      2.81 o
  -7   4   8       67.49       67.35      3.13 o
  -6   4   8        0.56        1.13      1.45 o
  -5   4   8     1494.51     1556.89     13.74 o
  -4   4   8      272.95      251.12      4.60 o
  -3   4   8       18.37       23.57      1.85 o
  -2   4   8      143.57      158.69      3.70 o
  -1   4   8       25.40       25.65      1.91 o
   0   4   8     2269.25     2173.66     18.51 o
   1   4   8      144.42      131.48      3.52 o
   2   4   8       27.17       30.81      2.29 o
   3   4   8     1815.31     1824.79     16.05 o
   4   4   8      190.56      191.71      4.99 o
   5   4   8      284.35      288.59      6.69 o
   6   4   8        2.13        3.65      1.93 o
   7   4   8      135.23      124.78      5.56 o
   8   4   8       45.55       46.38      4.83 o
   9   4   8       32.24       34.96      4.79 o
  10   4   8       37.40       44.96      9.36 o
 -13   5   8        2.10        1.89      3.04 o
 -12   5   8       33.43       24.33      3.46 o
 -11   5   8      433.30      447.82     11.92 o
 -10   5   8       75.77       85.31      5.38 o
  -9   5   8        0.63        1.56      1.71 o
  -8   5   8      444.82      457.50      8.40 o
  -7   5   8      186.21      197.29      5.42 o
  -6   5   8       36.39       32.12      2.24 o
  -5   5   8      312.73      307.04      6.56 o
  -4   5   8       58.17       34.56      2.20 o
  -3   5   8      615.23      630.03      7.63 o
  -2   5   8      238.36      236.82      8.82 o
  -1   5   8      452.69      449.82      8.09 o
   0   5   8      904.99      871.45     15.36 o
   1   5   8     2024.38     1964.41     21.59 o
   2   5   8      132.74      121.37      4.09 o
   3   5   8        5.56        6.50      2.01 o
   4   5   8        0.02        0.59      1.69 o
   5   5   8      836.04      795.86     12.02 o
   6   5   8      113.05      119.22      4.88 o
   7   5   8      434.04      425.32      9.06 o
   8   5   8        1.85        3.11      2.99 o
   9   5   8      375.81      388.12     12.12 o
 -13   6   8        2.20        6.39      6.39 o
 -12   6   8        3.58        2.39      4.11 o
 -11   6   8       30.07       34.10      4.34 o
 -10   6   8       13.29       11.49      3.03 o
  -9   6   8      119.00      121.04      5.56 o
  -8   6   8        0.06        0.09      2.02 o
  -7   6   8      627.79      659.14     10.37 o
  -6   6   8       16.58       18.49      2.24 o
  -5   6   8      211.59      176.84      4.74 o
  -4   6   8      619.04      556.72      8.29 o
  -3   6   8        0.04       -1.57      1.57 o
  -2   6   8      336.21      338.66      7.27 o
  -1   6   8      196.07      178.26      5.44 o
   0   6   8     1778.29     1805.89     24.37 o
   1   6   8      917.98      894.31     11.53 o
   2   6   8        9.73        9.80      1.86 o
   3   6   8      584.64      572.14     10.08 o
   4   6   8        0.34        0.08      1.68 o
   5   6   8     1252.09     1205.34     22.33 o
   6   6   8      120.76      138.02      5.50 o
   7   6   8      184.86      191.75      6.37 o
   8   6   8      344.03      357.68      9.72 o
   9   6   8      126.79      145.15     13.92 o
 -12   7   8      103.01      101.33     12.10 o
 -11   7   8        0.04       -3.20      3.20 o
 -10   7   8        9.74        9.39      7.07 o
  -9   7   8        0.98       -0.60      2.51 o
  -8   7   8       98.96      101.20      6.29 o
  -7   7   8       37.35       35.88      3.15 o
  -6   7   8      133.22      130.35      4.48 o
  -5   7   8      985.81      912.91     13.62 o
  -4   7   8      141.90      115.11      5.38 o
  -3   7   8      457.38      408.30      8.30 o
  -2   7   8      100.48       92.90      4.32 o
  -1   7   8      702.97      662.93     10.96 o
   0   7   8      105.51      101.46      4.62 o
   1   7   8       95.07      108.82      4.34 o
   2   7   8       72.62       68.48      3.71 o
   3   7   8       36.73       30.20      2.66 o
   4   7   8      380.64      364.79      7.11 o
   5   7   8       93.84       75.15      4.30 o
   6   7   8       72.75       72.93      4.50 o
   7   7   8      467.64      472.26     10.18 o
   8   7   8        5.48        9.44      3.73 o
 -11   8   8       41.29       31.27      8.22 o
 -10   8   8        8.66        7.53     11.87 o
  -9   8   8       30.02       40.82      5.05 o
  -8   8   8       23.80       30.00      4.52 o
  -7   8   8      122.65      116.81      6.56 o
  -6   8   8        0.27        2.26      3.07 o
  -5   8   8       28.08       19.37      3.34 o
  -4   8   8      623.44      580.81     17.55 o
  -3   8   8      461.80      434.99     10.39 o
  -2   8   8      566.02      572.10     12.07 o
  -1   8   8      160.14      143.50      6.26 o
   0   8   8      118.12      121.28      5.95 o
   1   8   8      410.38      414.85      9.04 o
   2   8   8      272.64      252.65      6.58 o
   3   8   8       57.06       61.75      3.94 o
   4   8   8       10.41        9.77      2.28 o
   5   8   8      664.27      690.26     11.69 o
   6   8   8       13.00        6.07      2.57 o
   7   8   8        5.92        9.37      3.85 o
 -10   9   8        8.35        6.06      4.68 o
  -9   9   8       21.47       20.03      4.55 o
  -8   9   8      246.87      256.35     12.66 o
  -7   9   8       42.49       50.24      5.96 o
  -6   9   8      182.43      194.19      8.51 o
  -5   9   8        6.95       10.13      3.01 o
  -4   9   8      284.23      297.50      9.42 o
  -3   9   8      141.49      135.06      6.97 o
  -2   9   8       41.66       41.43      4.39 o
  -1   9   8        9.12        8.28      2.85 o
   0   9   8      418.95      409.43     10.83 o
   1   9   8       22.14       18.72      3.58 o
   2   9   8      125.87      121.34      6.55 o
   3   9   8       22.18       19.76      3.26 o
   4   9   8      514.68      530.13     12.58 o
   5   9   8      310.68      334.21      9.10 o
   6   9   8      363.97      405.00     22.02 o
  -8  10   8       34.65       33.65      6.74 o
  -7  10   8       94.28       86.61      6.98 o
  -6  10   8        0.03       -0.97      2.89 o
  -5  10   8       20.72       42.35      5.96 o
  -4  10   8      116.31      127.33      7.98 o
  -3  10   8       48.53       37.33      8.00 o
  -2  10   8      274.49      288.62      9.45 o
  -1  10   8      164.71      169.75      7.44 o
   0  10   8      245.04      227.44      8.62 o
   1  10   8        5.88        6.66      3.07 o
   2  10   8      187.21      194.15      8.13 o
   3  10   8       43.01       42.77      5.48 o
  -6  11   8       67.84       73.76     10.38 o
  -5  11   8       74.35       82.48      8.15 o
  -4  11   8       33.00       44.48     10.59 o
  -3  11   8       55.15       56.16      5.38 o
  -2  11   8      202.14      210.21      8.69 o
  -1  11   8       86.17       97.29      6.51 o
   0  11   8       25.93       24.01      4.47 o
   1  11   8        6.39        1.70      4.81 o
   2  11   8      413.49      434.31     26.70 o
 -13   0   9      244.04      244.53     11.54 o
 -11   0   9      156.90      146.25      8.39 o
  -9   0   9      257.13      256.45     10.01 o
  -7   0   9      217.87      214.61      7.59 o
  -5   0   9     8934.57     8962.14     96.73 o
  -3   0   9      137.98      140.44      5.66 o
  -1   0   9      110.22      102.55      4.81 o
   1   0   9      458.17      463.67      8.60 o
   3   0   9     2063.82     1988.43     43.55 o
   5   0   9      284.77      299.35      8.79 o
   7   0   9       49.09       47.68      5.65 o
   9   0   9        0.81       -2.96      7.07 o
 -14   1   9       33.29       30.95     11.30 o
 -13   1   9      315.40      336.76      9.44 o
 -12   1   9        0.08        0.63      2.77 o
 -11   1   9      982.03      946.52     15.23 o
 -10   1   9       26.14       23.26      3.09 o
  -9   1   9     1116.52     1101.29     15.69 o
  -8   1   9       54.53       55.26      3.44 o
  -7   1   9      263.65      250.25      5.65 o
  -6   1   9      567.62      601.22      8.62 o
  -5   1   9      575.38      604.45      8.46 o
  -4   1   9      301.52      333.57      6.02 o
  -3   1   9     1534.39     1521.57     14.68 o
  -2   1   9       70.25       71.17      3.11 o
  -1   1   9     1887.82     1853.37     17.77 o
   0   1   9       23.19       30.61      1.90 o
   1   1   9      476.03      454.14      6.88 o
   2   1   9      153.18      153.83      3.72 o
   3   1   9       16.74       16.24      2.06 o
   4   1   9        0.36        0.40      1.47 o
   5   1   9       62.08       52.27      3.02 o
   6   1   9       86.76       78.19      3.95 o
   7   1   9      402.88      402.08     12.22 o
   8   1   9        0.92        1.33      2.25 o
   9   1   9      217.50      215.26      8.73 o
  10   1   9        0.56       -3.63      3.63 o
 -14   2   9      233.21      261.55     18.26 o
 -13   2   9      106.66      102.11      6.16 o
 -12   2   9        0.98        1.99      2.24 o
 -11   2   9        7.12        4.73      2.50 o
 -10   2   9     1330.07     1336.96     18.29 o
  -9   2   9      570.78      537.57     10.38 o
  -8   2   9       81.05       84.06      3.98 o
  -7   2   9     1959.87     1889.05     18.17 o
  -6   2   9       31.57       35.36      2.59 o
  -5   2   9      222.67      179.03      4.53 o
  -4   2   9       84.64       91.26      3.38 o
  -3   2   9      557.30      542.58      7.66 o
  -2   2   9     1247.77     1274.03     12.92 o
  -1   2   9      416.20      385.59      5.06 o
   0   2   9       87.75       93.23      3.28 o
   1   2   9       28.12       24.21      2.16 o
   2   2   9        5.13        5.22      1.44 o
   3   2   9      514.88      506.03      7.10 o
   4   2   9       78.64       69.47      4.12 o
   5   2   9      754.63      638.53      9.50 o
   6   2   9       63.49       64.39      3.75 o
   7   2   9       29.59       29.94      3.42 o
   8   2   9      442.53      453.92     10.52 o
   9   2   9      121.16      112.94      6.72 o
  10   2   9      154.24      139.90     13.47 o
 -13   3   9       70.14       67.00      5.06 o
 -12   3   9       87.11       86.16      5.63 o
 -11   3   9       84.88       90.66      5.13 o
 -10   3   9      292.56      277.90      7.64 o
  -9   3   9      333.14      315.32      8.27 o
  -8   3   9       22.47       21.10      2.54 o
  -7   3   9      445.83      415.82      7.17 o
  -6   3   9      416.11      428.82      7.20 o
  -5   3   9       67.97       55.38      2.83 o
  -4   3   9      538.62      549.99      7.88 o
  -3   3   9      199.39      185.96      4.86 o
  -2   3   9       23.23       27.57      2.14 o
  -1   3   9     1662.65     1606.43     18.35 o
   0   3   9      142.02      126.75      4.41 o
   1   3   9      101.36       91.38      3.48 o
   2   3   9      540.53      541.62      8.63 o
   3   3   9      163.70      174.10      4.29 o
   4   3   9     2815.32     2664.07     21.79 o
   5   3   9      185.89      169.33      5.05 o
   6   3   9       39.87       40.28      3.31 o
   7   3   9       72.86       69.34      4.53 o
   8   3   9       64.11       81.01      5.04 o
   9   3   9       10.45        5.90      4.30 o
 -13   4   9       13.08       12.23      3.24 o
 -12   4   9      233.86      245.49      7.97 o
 -11   4   9       55.77       55.52      4.38 o
 -10   4   9        4.52        4.20      2.20 o
  -9   4   9       45.39       45.75      3.38 o
  -8   4   9       29.50       26.01      2.69 o
  -7   4   9      567.63      508.35      8.47 o
  -6   4   9      634.42      587.64      9.27 o
  -5   4   9      106.61       93.13      3.52 o
  -4   4   9        0.18       -1.04      1.40 o
  -3   4   9       31.76       34.05      2.39 o
  -2   4   9      262.82      257.51      5.29 o
  -1   4   9       13.25       15.82      1.85 o
   0   4   9     5213.53     5123.83     44.20 o
   1   4   9      633.84      598.09      8.93 o
   2   4   9        0.28        0.38      1.52 o
   3   4   9       57.65       59.11      2.92 o
   4   4   9       46.13       35.76      2.94 o
   5   4   9      472.71      405.87     11.33 o
   6   4   9      149.30      148.41      6.08 o
   7   4   9       86.57       75.48      5.65 o
   8   4   9      473.47      454.28     12.59 o
   9   4   9       23.03       35.76      6.13 o
 -13   5   9       10.77        8.97      3.48 o
 -12   5   9       54.34       51.28      5.84 o
 -11   5   9       41.16       43.99      4.07 o
 -10   5   9       71.61       75.43      5.25 o
  -9   5   9      111.48      106.82      4.66 o
  -8   5   9      429.69      441.61      9.02 o
  -7   5   9      593.80      566.01      9.49 o
  -6   5   9      234.41      221.55      5.32 o
  -5   5   9        5.57        8.89      1.84 o
  -4   5   9      131.18      122.98      4.50 o
  -3   5   9      368.31      339.53      7.14 o
  -2   5   9        1.11       -0.09      1.93 o
  -1   5   9      984.56      973.49     16.15 o
   0   5   9     1047.31     1042.30     16.09 o
   1   5   9       12.20       13.53      2.11 o
   2   5   9      321.54      297.25      8.17 o
   3   5   9        4.11        7.85      2.29 o
   4   5   9      102.18      111.26      4.42 o
   5   5   9       45.51       50.61      3.63 o
   6   5   9      147.34      139.56      5.40 o
   7   5   9        2.86        4.42      2.89 o
   8   5   9        0.14        0.24      2.78 o
 -12   6   9       51.03       65.84      5.72 o
 -11   6   9       11.52       21.40      3.85 o
 -10   6   9       61.35       56.77      4.95 o
  -9   6   9        2.07        2.57      2.38 o
  -8   6   9        2.11       -1.44      2.05 o
  -7   6   9       38.76       37.53      4.08 o
  -6   6   9       35.18       31.01      3.05 o
  -5   6   9      349.53      357.52      8.93 o
  -4   6   9      351.12      332.26      7.79 o
  -3   6   9       41.83       41.40      3.17 o
  -2   6   9      108.12      105.83      4.49 o
  -1   6   9       60.49       59.57      3.67 o
   0   6   9      137.39      126.96      4.89 o
   1   6   9        1.30        0.79      1.62 o
   2   6   9      130.18      120.06      5.37 o
   3   6   9      327.10      301.32      8.69 o
   4   6   9       23.10       24.25      3.30 o
   5   6   9        7.69       10.49      2.49 o
   6   6   9      424.61      429.24     10.59 o
   7   6   9       74.80       73.43      5.15 o
   8   6   9      311.06      344.43     13.95 o
 -11   7   9       16.24       14.15      6.39 o
 -10   7   9       12.11       18.25      4.60 o
  -9   7   9       53.34       56.47      5.35 o
  -8   7   9      150.49      144.97      7.27 o
  -7   7   9       10.24       14.75      2.90 o
  -6   7   9        0.64       -1.14      2.21 o
  -5   7   9        7.23        3.63      2.35 o
  -4   7   9      119.19      123.98      5.04 o
  -3   7   9        0.58        1.68      1.97 o
  -2   7   9        7.68       12.23      2.47 o
  -1   7   9      138.82      134.58      5.25 o
   0   7   9        8.63        8.82      2.39 o
   1   7   9       79.99       82.28      4.01 o
   2   7   9      119.11      127.46      4.86 o
   3   7   9       22.42       18.75      2.62 o
   4   7   9       27.72       31.12      3.43 o
   5   7   9       20.32       26.64      4.50 o
   6   7   9      135.68      131.40      6.37 o
   7   7   9      357.80      395.32     16.37 o
 -10   8   9      114.60      130.05      8.90 o
  -9   8   9       88.04       97.30      6.86 o
  -8   8   9       39.65       53.11      6.36 o
  -7   8   9      176.28      189.58     10.79 o
  -6   8   9       55.08       50.82      6.67 o
  -5   8   9        4.48        5.24      2.65 o
  -4   8   9      133.22      120.54      6.08 o
  -3   8   9       59.65       66.07      4.82 o
  -2   8   9       38.67       39.38      4.16 o
  -1   8   9       13.46       13.26      2.76 o
   0   8   9       31.24       36.70      3.63 o
   1   8   9      113.26      101.41      5.11 o
   2   8   9      111.80      114.43      4.91 o
   3   8   9       89.01       94.77      5.55 o
   4   8   9      179.18      169.84      6.30 o
   5   8   9      259.40      267.36      7.94 o
   6   8   9       88.30       95.97      8.41 o
  -9   9   9       31.75       36.90      8.67 o
  -8   9   9       27.90       30.22      6.29 o
  -7   9   9       46.64       33.26      6.20 o
  -6   9   9      122.95      141.41     10.09 o
  -5   9   9        0.25        3.77      2.66 o
  -4   9   9       12.27       13.86      3.28 o
  -3   9   9      447.51      446.01     12.16 o
  -2   9   9       12.30       13.12      3.37 o
  -1   9   9       21.45       17.98      3.62 o
   0   9   9       44.34       52.07      4.90 o
   1   9   9       89.90       83.54      7.12 o
   2   9   9       38.90       33.14      4.32 o
   3   9   9       38.48       48.23      5.07 o
   4   9   9       30.17       26.08      4.26 o
  -7  10   9       37.27       38.80      8.67 o
  -6  10   9       72.91       66.22      8.26 o
  -5  10   9      231.81      259.19      9.23 o
  -4  10   9       20.66       19.52      3.77 o
  -3  10   9        0.18        4.32      2.89 o
  -2  10   9       52.37       65.72      5.64 o
  -1  10   9        0.85       -0.60      2.83 o
   0  10   9        7.53        6.44      3.82 o
   1  10   9      211.43      211.15      8.61 o
   2  10   9       31.52       37.93      7.01 o
  -4  11   9      194.98      242.59     22.82 o
  -3  11   9      104.13      113.03      9.70 o
  -2  11   9       31.10       43.36      9.59 o
  -1  11   9       17.13       18.94      7.76 o
 -12   0  10      362.69      368.22     13.80 o
 -10   0  10      436.03      427.36     13.80 o
  -8   0  10       10.37       11.79      3.21 o
  -6   0  10      700.49      758.51     14.60 o
  -4   0  10     2636.04     2539.18     31.50 o
  -2   0  10     2292.44     2353.33     29.29 o
   0   0  10      316.41      307.16     12.26 o
   2   0  10      424.11      411.44     13.16 o
   4   0  10       25.31       39.57      4.00 o
   6   0  10      639.63      636.62     16.85 o
   8   0  10        0.15       -0.23      5.14 o
 -13   1  10       52.29       44.27      4.43 o
 -12   1  10      149.82      146.60      6.40 o
 -11   1  10      130.24      127.71      6.16 o
 -10   1  10      197.34      199.20      6.73 o
  -9   1  10       34.68       37.91      3.56 o
  -8   1  10      614.00      614.06      9.42 o
  -7   1  10       10.83       11.55      2.09 o
  -6   1  10     1372.47     1330.92     14.68 o
  -5   1  10      627.30      638.48      9.12 o
  -4   1  10      537.67      514.28      8.90 o
  -3   1  10       29.72       35.92      2.57 o
  -2   1  10        3.60        3.18      1.59 o
  -1   1  10      729.32      741.79      9.39 o
   0   1  10      751.45      729.75     10.79 o
   1   1  10       14.34       13.22      2.35 o
   2   1  10      672.12      641.07     12.09 o
   3   1  10      116.24      124.68      4.62 o
   4   1  10      991.54      885.77     11.44 o
   5   1  10        5.04        8.41      2.86 o
   6   1  10      164.05      172.91      6.20 o
   7   1  10      106.70      104.08      5.43 o
   8   1  10        5.33        5.44      2.78 o
   9   1  10      213.88      248.88      9.79 o
 -13   2  10       69.68       70.28      5.96 o
 -12   2  10      213.31      214.17      8.86 o
 -11   2  10      193.31      188.32      6.89 o
 -10   2  10      439.59      423.69      9.73 o
  -9   2  10       65.27       64.27      4.15 o
  -8   2  10      326.37      309.52      8.11 o
  -7   2  10       10.25        3.86      1.76 o
  -6   2  10      128.79      114.71      4.04 o
  -5   2  10      568.73      566.79      8.44 o
  -4   2  10      393.53      409.10      6.99 o
  -3   2  10        0.14        0.56      1.53 o
  -2   2  10     1148.78     1079.65     12.00 o
  -1   2  10      239.87      225.58      5.88 o
   0   2  10      783.18      745.85     12.62 o
   1   2  10       73.60       78.99      5.66 o
   2   2  10       59.11       47.96      2.88 o
   3   2  10      351.10      296.91      7.03 o
   4   2  10       73.07       61.83      3.76 o
   5   2  10      189.70      183.34      7.83 o
   6   2  10      128.51      129.74      5.08 o
   7   2  10        7.13        4.64      2.34 o
   8   2  10      388.69      433.09     10.65 o
   9   2  10      176.32      164.88      8.30 o
 -13   3  10      140.30      164.72      7.16 o
 -12   3  10      484.80      473.16     11.07 o
 -11   3  10      350.44      333.45      8.95 o
 -10   3  10       37.04       34.63      3.56 o
  -9   3  10        9.17       10.48      2.76 o
  -8   3  10      552.86      501.68      9.18 o
  -7   3  10       51.99       48.12      2.98 o
  -6   3  10      408.20      395.79      7.15 o
  -5   3  10      355.10      349.34      6.56 o
  -4   3  10      307.06      284.54      5.80 o
  -3   3  10      489.96      493.96      7.64 o
  -2   3  10        1.75        0.74      1.87 o
  -1   3  10       33.46       34.27      2.96 o
   0   3  10      215.67      200.31      5.72 o
   1   3  10        3.56        3.46      2.64 o
   2   3  10     1077.49     1043.43     15.58 o
   3   3  10        4.86        2.01      1.79 o
   4   3  10        0.10        2.10      2.02 o
   5   3  10      244.81      231.70      7.30 o
   6   3  10        9.46        4.61      2.67 o
   7   3  10       70.62       73.10      8.21 o
   8   3  10       46.82       53.44      5.43 o
 -13   4  10       23.95       32.62      4.73 o
 -12   4  10       61.64       61.77      4.86 o
 -11   4  10        3.26        0.66      2.23 o
 -10   4  10       35.96       33.88      3.62 o
  -9   4  10      284.74      295.21      7.27 o
  -8   4  10        8.77       11.38      2.60 o
  -7   4  10      519.31      517.38     10.05 o
  -6   4  10      800.01      781.90     10.53 o
  -5   4  10      158.71      140.70      4.32 o
  -4   4  10      308.16      285.08      5.88 o
  -3   4  10       11.84       13.93      2.32 o
  -2   4  10      105.10       93.75      4.14 o
  -1   4  10       70.32       66.00      3.69 o
   0   4  10      646.62      626.03      8.20 o
   1   4  10      414.35      391.06      8.16 o
   2   4  10      262.83      243.05      6.59 o
   3   4  10      163.97      169.02      5.72 o
   4   4  10      159.23      172.78      5.93 o
   5   4  10      196.72      192.91      8.07 o
   6   4  10       22.07       25.38      4.99 o
   7   4  10        5.33        3.71      2.94 o
   8   4  10       51.50       63.40      7.42 o
 -12   5  10        1.71        1.83      2.50 o
 -11   5  10       84.82       92.66      5.35 o
 -10   5  10        2.11        1.05      2.20 o
  -9   5  10        0.63       -0.61      1.74 o
  -8   5  10       40.48       37.05      3.21 o
  -7   5  10        4.71        9.27      2.15 o
  -6   5  10      102.89       77.14      3.58 o
  -5   5  10       30.15       24.72      3.30 o
  -4   5  10      157.94      137.37      5.78 o
  -3   5  10       24.83       22.22      3.19 o
  -2   5  10        7.32        7.62      2.51 o
  -1   5  10      648.90      612.58     12.09 o
   0   5  10       17.54       18.34      2.36 o
   1   5  10      224.18      195.57      5.68 o
   2   5  10       88.11       82.46      5.17 o
   3   5  10       25.15       25.90      3.24 o
   4   5  10       56.96       41.24      3.78 o
   5   5  10       46.56       56.23      4.51 o
   6   5  10       44.90       63.10      8.47 o
   7   5  10      510.07      523.95     17.07 o
 -12   6  10       18.65       12.55      6.39 o
 -11   6  10      152.72      152.77     11.06 o
 -10   6  10        1.80        5.61      2.93 o
  -9   6  10       34.06       30.76      3.76 o
  -8   6  10      406.55      397.69      9.79 o
  -7   6  10       95.18      101.48      5.22 o
  -6   6  10      566.35      499.45     11.16 o
  -5   6  10      491.32      435.02     10.31 o
  -4   6  10      105.96      115.76      5.58 o
  -3   6  10       18.97       15.17      2.94 o
  -2   6  10      109.29       99.47      5.38 o
  -1   6  10       89.34       91.36      5.00 o
   0   6  10      101.64      111.31      4.94 o
   1   6  10      107.49      108.61      4.41 o
   2   6  10        0.61       -0.24      1.89 o
   3   6  10      232.73      223.89      8.76 o
   4   6  10      516.61      526.54     16.21 o
   5   6  10       18.33       12.04      3.13 o
   6   6  10       40.49       48.80      6.00 o
   7   6  10      212.36      237.13     16.66 o
 -11   7  10        1.53       -2.05      5.48 o
 -10   7  10      293.02      327.24     12.97 o
  -9   7  10       63.53       70.55      7.16 o
  -8   7  10      165.76      180.81      6.84 o
  -7   7  10        0.41       -0.18      2.65 o
  -6   7  10        0.04        2.03      2.41 o
  -5   7  10       12.54        5.07      2.96 o
  -4   7  10       23.50       29.80      3.71 o
  -3   7  10      156.88      149.59      6.46 o
  -2   7  10       38.46       36.99      4.64 o
  -1   7  10       99.63       94.86      4.93 o
   0   7  10       15.01       15.62      2.83 o
   1   7  10       34.42       37.12      3.25 o
   2   7  10       21.47       24.73      2.97 o
   3   7  10      485.04      492.64      9.42 o
   4   7  10       28.38       21.86      3.23 o
   5   7  10       94.12       85.28      8.75 o
   6   7  10      109.22      129.56     13.32 o
 -10   8  10        5.21       10.95      6.16 o
  -9   8  10        9.33        7.56      5.02 o
  -8   8  10      111.87      119.66      9.65 o
  -7   8  10        9.12        8.72      5.25 o
  -6   8  10      479.53      482.74     28.41 o
  -5   8  10        4.81        4.22      4.55 o
  -4   8  10        0.07       -2.70      2.70 o
  -3   8  10      101.66       97.60      7.14 o
  -2   8  10      160.47      160.26      6.02 o
  -1   8  10       39.84       50.41      4.12 o
   0   8  10      190.29      192.32      6.76 o
   1   8  10       23.50       29.80      3.60 o
   2   8  10      178.52      197.11      6.26 o
   3   8  10       14.43       14.81      2.76 o
   4   8  10      333.28      362.58      9.26 o
   5   8  10      164.06      180.33     10.45 o
  -8   9  10       69.19       80.85      8.87 o
  -7   9  10       64.52       80.29      8.50 o
  -6   9  10      568.80      573.13     19.46 o
  -5   9  10        3.74        3.13      3.97 o
  -4   9  10       62.90       63.97      9.70 o
  -3   9  10       45.87       50.86      6.03 o
  -2   9  10       19.05       15.62      3.64 o
  -1   9  10      109.46      131.40      6.99 o
   0   9  10       56.52       59.71      5.39 o
   1   9  10        6.73        2.35      3.41 o
   2   9  10        7.57        6.63      3.25 o
   3   9  10      194.66      206.54     15.98 o
  -5  10  10      278.28      355.35     22.82 o
  -4  10  10       84.12       86.29      7.55 o
  -3  10  10        0.17        2.24      3.47 o
  -2  10  10      379.52      386.59     11.36 o
  -1  10  10      100.14      125.61      7.24 o
   0  10  10       10.31       10.78     11.53 o
   1  10  10        0.88        1.20      4.61 o
 -13   0  11      197.75      187.38     10.71 o
 -11   0  11     1238.57     1254.49     26.63 o
  -9   0  11      154.56      156.14      8.39 o
  -7   0  11      684.16      716.80     14.87 o
  -5   0  11      810.99      738.99     14.47 o
  -3   0  11       45.58       44.71      4.10 o
  -1   0  11      908.97      901.03     18.67 o
   1   0  11      639.70      593.95     16.82 o
   3   0  11      507.55      501.19     15.63 o
   5   0  11      380.81      382.59     18.71 o
   7   0  11       82.71       85.58     10.95 o
 -13   1  11      137.32      142.18      6.93 o
 -12   1  11       82.85       84.49      5.39 o
 -11   1  11      343.29      332.97      9.18 o
 -10   1  11       80.91       87.15      5.50 o
  -9   1  11       33.42       38.74      3.67 o
  -8   1  11      214.47      204.78      6.76 o
  -7   1  11      129.01      130.95      5.11 o
  -6   1  11      432.66      414.90      7.59 o
  -5   1  11      277.95      270.23      6.03 o
  -4   1  11      101.32       90.28      3.74 o
  -3   1  11     1890.33     1843.97     17.87 o
  -2   1  11      242.43      228.16      5.27 o
  -1   1  11      140.33      135.51      4.84 o
   0   1  11      222.07      226.27      6.16 o
   1   1  11      290.39      277.55      8.02 o
   2   1  11      260.98      242.99      7.65 o
   3   1  11        4.62        5.49      2.77 o
   4   1  11        6.12       14.15      4.91 o
   5   1  11      173.77      195.49      7.01 o
   6   1  11      137.80      145.49      9.19 o
   7   1  11      144.61      160.29     13.59 o
   8   1  11       10.78       10.01      4.08 o
 -13   2  11       56.91       55.89      5.79 o
 -12   2  11      316.65      322.15      9.38 o
 -11   2  11      812.98      821.88     14.69 o
 -10   2  11        0.39       -0.70      2.70 o
  -9   2  11      147.78      142.73      5.70 o
  -8   2  11        2.15       -0.60      2.89 o
  -7   2  11      493.41      465.23      9.56 o
  -6   2  11      108.27       93.50      3.89 o
  -5   2  11      123.94      135.94      4.42 o
  -4   2  11      258.17      274.87      6.57 o
  -3   2  11      377.92      358.82      7.64 o
  -2   2  11       37.74       30.03      2.94 o
  -1   2  11      272.44      278.05      6.87 o
   0   2  11       71.03       64.50      3.83 o
   1   2  11      944.48      908.58     13.05 o
   2   2  11       30.65       32.39      3.90 o
   3   2  11      896.83      843.70     15.01 o
   4   2  11       44.91       43.26      5.86 o
   5   2  11      107.88      109.65     14.17 o
   6   2  11      149.52      143.54     12.21 o
   7   2  11       37.46       36.76      4.76 o
   8   2  11        3.76        1.85      3.99 o
 -13   3  11       26.78       32.41      8.22 o
 -12   3  11      232.91      250.18      8.43 o
 -11   3  11       44.93       47.91      4.33 o
 -10   3  11        3.52        0.90      2.18 o
  -9   3  11      217.79      203.13      8.20 o
  -8   3  11      313.94      304.24      7.35 o
  -7   3  11      168.50      151.50      4.77 o
  -6   3  11       24.75       17.85      2.26 o
  -5   3  11       43.10       38.95      3.49 o
  -4   3  11        0.56        1.07      1.56 o
  -3   3  11      136.06      118.13      4.67 o
  -2   3  11     1438.63     1346.06     16.60 o
  -1   3  11     2368.30     2284.63     25.05 o
   0   3  11      205.70      189.36      5.88 o
   1   3  11      135.90      130.26      5.08 o
   2   3  11       63.46       64.30      3.99 o
   3   3  11      148.23      153.29      6.63 o
   4   3  11       88.88       90.01      5.55 o
   5   3  11      369.31      381.12      9.57 o
   6   3  11       86.67      107.48     10.70 o
   7   3  11      252.72      250.66     11.91 o
   8   3  11       65.87       71.89     10.50 o
 -12   4  11       47.06       52.66      4.74 o
 -11   4  11       14.45       18.95      3.40 o
 -10   4  11      321.52      327.67      8.84 o
  -9   4  11       93.18       84.83      4.91 o
  -8   4  11        4.46        3.60      2.05 o
  -7   4  11      591.68      553.85      9.08 o
  -6   4  11        0.63        3.41      1.78 o
  -5   4  11      484.46      428.84      8.62 o
  -4   4  11       60.63       62.89      3.76 o
  -3   4  11        2.87        2.55      1.92 o
  -2   4  11      721.71      698.20     11.19 o
  -1   4  11      730.40      690.40     11.15 o
   0   4  11        2.14       -1.38      3.06 o
   1   4  11      348.22      341.56      9.26 o
   2   4  11      391.51      381.02     10.01 o
   3   4  11        0.02       -1.71      2.54 o
   4   4  11       35.28       51.79      7.38 o
   5   4  11      132.91      143.97      7.30 o
   6   4  11       26.09       31.82      5.55 o
   7   4  11        2.05        5.93      5.48 o
 -12   5  11       79.29       80.88      9.06 o
 -11   5  11        0.05        0.16      2.57 o
 -10   5  11      132.00      148.56      6.23 o
  -9   5  11        6.80        7.64      2.33 o
  -8   5  11      376.48      363.80      9.32 o
  -7   5  11       55.50       48.81      3.64 o
  -6   5  11      508.08      496.56     11.27 o
  -5   5  11       53.41       35.87      3.88 o
  -4   5  11      195.94      184.31      6.87 o
  -3   5  11      191.65      166.38      6.60 o
  -2   5  11      265.70      261.78      9.03 o
  -1   5  11      109.58      102.46      5.54 o
   0   5  11       35.80       30.82      3.86 o
   1   5  11       41.24       47.38      4.35 o
   2   5  11      184.74      181.63      7.23 o
   3   5  11      532.66      501.60     12.55 o
   4   5  11       22.01       29.24      5.57 o
   5   5  11        0.01        4.73      3.70 o
   6   5  11       51.26       45.84      6.40 o
   7   5  11       75.70       61.85     10.04 o
 -11   6  11        1.42       -0.75      3.61 o
 -10   6  11        5.85        5.90      3.20 o
  -9   6  11        0.29        2.73      2.46 o
  -8   6  11       39.38       39.12      4.02 o
  -7   6  11      363.22      358.63     11.24 o
  -6   6  11       42.66       43.32      4.29 o
  -5   6  11       66.09       60.23      4.66 o
  -4   6  11        6.22        5.26      2.63 o
  -3   6  11       38.70       45.05      5.96 o
  -2   6  11       71.86       65.02      4.86 o
  -1   6  11       35.50       27.02      3.75 o
   0   6  11      701.69      679.88     13.83 o
   1   6  11      165.66      191.76     12.81 o
   2   6  11       15.53       12.27      2.51 o
   3   6  11      725.25      746.80     11.84 o
   4   6  11        6.00        7.68      3.57 o
   5   6  11        1.87        2.38      4.55 o
   6   6  11      183.53      235.53     16.20 o
 -10   7  11      120.87      120.85     15.98 o
  -9   7  11       10.36        7.57      3.59 o
  -8   7  11       58.09       65.21      5.91 o
  -7   7  11        3.34        1.75      2.71 o
  -6   7  11        2.22        2.33      2.42 o
  -5   7  11       69.67       57.54      4.85 o
  -4   7  11        2.38       -0.12      2.39 o
  -3   7  11      154.42      164.61      7.00 o
  -2   7  11       20.15       20.93      3.69 o
  -1   7  11       90.49       95.28      5.84 o
   0   7  11        2.39        2.61      2.58 o
   1   7  11       14.41       12.80      3.36 o
   2   7  11       14.57       15.30      2.85 o
   3   7  11        9.28        9.47      3.49 o
   4   7  11     1422.65     1476.39     19.75 o
   5   7  11       51.08       67.78      8.19 o
  -9   8  11       82.03       67.78     13.69 o
  -8   8  11       21.98       24.86      6.24 o
  -7   8  11      188.77      238.87     12.78 o
  -6   8  11       86.43       80.36      6.85 o
  -5   8  11       47.31       70.75      6.74 o
  -4   8  11      130.42      120.39      7.95 o
  -3   8  11       77.11       70.92      5.39 o
  -2   8  11        0.85       -0.30      2.48 o
  -1   8  11       16.98       15.92      3.58 o
   0   8  11        7.60        8.73      3.27 o
   1   8  11        6.42        6.87      3.09 o
   2   8  11        1.38        2.20      2.56 o
   3   8  11      615.23      667.67     12.74 o
   4   8  11        0.41       -2.51      3.13 o
  -6   9  11      178.59      204.24     12.50 o
  -5   9  11      287.75      261.09     12.53 o
  -4   9  11       30.60       33.76      6.40 o
  -3   9  11      242.03      257.99     11.21 o
  -2   9  11        1.97       -1.89      3.46 o
  -1   9  11      187.38      204.02     10.30 o
   0   9  11        1.97        3.94      3.79 o
   1   9  11       86.56      107.27     15.98 o
   2   9  11        3.44        5.22      5.02 o
 -12   0  12      341.69      349.44     24.53 o
 -10   0  12      494.53      483.86     26.47 o
  -8   0  12        0.47       -1.12      2.49 o
  -6   0  12       27.06       26.17      3.88 o
  -4   0  12     1675.59     1597.53     23.77 o
  -2   0  12      730.44      714.25     15.30 o
   0   0  12      170.40      149.18      8.83 o
   2   0  12      932.99      869.58     21.96 o
   4   0  12       15.96       59.57      8.44 o
   6   0  12     1070.33     1071.52     35.60 o
 -12   1  12      165.29      176.78      7.36 o
 -11   1  12      159.37      166.69      6.87 o
 -10   1  12        0.03       -0.54      2.21 o
  -9   1  12      114.27      125.26      5.73 o
  -8   1  12      429.32      441.72      8.43 o
  -7   1  12        6.82        7.91      2.37 o
  -6   1  12     1059.33     1007.87     12.92 o
  -5   1  12      149.71      149.33      4.79 o
  -4   1  12      133.98      122.47      4.37 o
  -3   1  12      365.56      347.97      7.85 o
  -2   1  12      394.24      375.61      8.10 o
  -1   1  12      477.09      449.74      8.92 o
   0   1  12      440.26      432.93     15.28 o
   1   1  12       35.85       30.50      3.76 o
   2   1  12     1722.58     1601.56     29.68 o
   3   1  12      461.45      411.66     10.32 o
   4   1  12      450.04      444.55     13.37 o
   5   1  12       26.14       37.12     14.02 o
   6   1  12      231.25      252.73     12.02 o
   7   1  12        1.78        8.90      6.39 o
 -12   2  12      136.11      144.17      6.93 o
 -11   2  12        9.35       11.65      3.07 o
 -10   2  12       14.91       16.49      3.12 o
  -9   2  12       49.26       55.68      4.32 o
  -8   2  12        5.94        7.53      5.34 o
  -7   2  12      647.67      644.91     12.79 o
  -6   2  12       51.65       51.19      3.31 o
  -5   2  12       64.94       72.91      3.67 o
  -4   2  12      199.73      183.31      5.21 o
  -3   2  12      490.56      478.51     10.74 o
  -2   2  12     1704.86     1557.32     18.75 o
  -1   2  12        8.05        7.36      2.41 o
   0   2  12      381.33      358.62      8.14 o
   1   2  12       28.52       29.65      4.28 o
   2   2  12        7.69        8.32      2.98 o
   3   2  12      263.18      237.45      8.08 o
   4   2  12      125.80      145.01     13.64 o
   5   2  12       66.34       92.62     15.70 o
   6   2  12      256.46      264.63     12.89 o
   7   2  12        0.17       -3.65      5.71 o
 -12   3  12      196.77      210.05      7.95 o
 -11   3  12      151.27      153.16      6.66 o
 -10   3  12      194.04      201.49      7.21 o
  -9   3  12       64.58       68.48      5.37 o
  -8   3  12      126.04      125.70      5.30 o
  -7   3  12        1.81       -0.17      1.83 o
  -6   3  12        4.83        1.40      1.97 o
  -5   3  12        6.13        8.06      2.37 o
  -4   3  12      122.83      120.10      5.47 o
  -3   3  12      343.96      349.47      7.98 o
  -2   3  12      983.31      959.44     13.91 o
  -1   3  12      769.77      725.28     11.86 o
   0   3  12      203.80      184.94      6.12 o
   1   3  12        3.85        6.26      2.40 o
   2   3  12      140.63      149.39      6.76 o
   3   3  12       72.53       85.07      5.56 o
   4   3  12      287.73      299.33      9.27 o
   5   3  12       75.10      113.67     18.71 o
   6   3  12       17.27       12.32      6.85 o
 -12   4  12       70.41       89.24     10.95 o
 -11   4  12       14.57       12.61      3.18 o
 -10   4  12        4.28        5.64      2.64 o
  -9   4  12       71.04       68.90      4.39 o
  -8   4  12        3.09        3.14      2.24 o
  -7   4  12      327.03      335.34      7.28 o
  -6   4  12       68.11       66.80      4.12 o
  -5   4  12      135.96      130.18      5.20 o
  -4   4  12        5.22        0.43      2.00 o
  -3   4  12       80.84       85.79      4.43 o
  -2   4  12        1.16        2.94      2.57 o
  -1   4  12       24.70       21.43      3.49 o
   0   4  12      484.44      461.16     11.23 o
   1   4  12      780.86      724.63     14.44 o
   2   4  12       45.10       47.08      4.68 o
   3   4  12      174.77      175.32      9.19 o
   4   4  12      116.84      120.76      8.18 o
   5   4  12      140.78      155.24     41.08 o
 -11   5  12      613.29      679.32     19.53 o
 -10   5  12       36.37       28.27      4.43 o
  -9   5  12       73.58       73.57      5.16 o
  -8   5  12       56.35       75.35      5.03 o
  -7   5  12        1.98        4.54      3.13 o
  -6   5  12       28.19       46.98      5.60 o
  -5   5  12        1.61        2.77      2.54 o
  -4   5  12       17.43       14.54      3.29 o
  -3   5  12      333.87      308.23      9.14 o
  -2   5  12       74.87       79.92      5.38 o
  -1   5  12      106.92      104.06      6.04 o
   0   5  12       17.83       14.53      3.40 o
   1   5  12      339.35      318.20      9.79 o
   2   5  12        7.87        8.34      3.33 o
   3   5  12       33.73       34.78      4.67 o
   4   5  12       14.81       18.45      5.08 o
   5   5  12       10.15        6.62      6.62 o
 -10   6  12       86.49       95.72      6.67 o
  -9   6  12      460.32      465.31     14.41 o
  -8   6  12       56.04       48.50      5.43 o
  -7   6  12       70.03       75.81      7.59 o
  -6   6  12        0.58       -0.83      2.45 o
  -5   6  12       79.62       78.40      6.23 o
  -4   6  12        2.48        7.36      2.93 o
  -3   6  12        6.61        8.63      2.90 o
  -2   6  12       73.49       85.22      5.65 o
  -1   6  12       17.69       16.81      3.58 o
   0   6  12       59.07       70.04      5.40 o
   1   6  12        0.05       -1.20      2.61 o
   2   6  12        0.01       -2.21      4.00 o
   3   6  12        9.21        4.68      4.22 o
   4   6  12       53.49       56.35      9.30 o
  -9   7  12      407.92      400.75     16.34 o
  -8   7  12      261.53      267.41     11.69 o
  -7   7  12        2.95        6.62      3.33 o
  -6   7  12       20.79       27.54      4.97 o
  -5   7  12      271.68      273.07     10.94 o
  -4   7  12        5.51        6.98      3.07 o
  -3   7  12        0.55        0.91      2.61 o
  -2   7  12       85.31       91.54      5.93 o
  -1   7  12       22.00       27.48      4.17 o
   0   7  12       19.49       25.27      4.09 o
   1   7  12       10.57       10.49      3.31 o
   2   7  12       74.41       94.78      8.56 o
   3   7  12        4.16        6.23      3.92 o
   4   7  12        0.03       -1.14      5.93 o
  -7   8  12       40.79       52.49     13.24 o
  -6   8  12        2.81        1.98      4.49 o
  -5   8  12        1.55        5.97      3.68 o
  -4   8  12      238.00      246.35      9.06 o
  -3   8  12       10.34        6.21      3.18 o
  -2   8  12      116.83      149.16      8.33 o
  -1   8  12      203.65      195.06      8.39 o
   0   8  12       34.70       46.99      8.40 o
   1   8  12      121.63      120.23      7.86 o
   2   8  12      105.04      112.56     10.21 o
  -4   9  12       27.27       39.94      9.81 o
  -3   9  12       75.42       92.89     13.69 o
 -11   0  13       86.80       88.00      7.99 o
  -9   0  13        0.07        4.26      3.47 o
  -7   0  13      461.24      462.89     23.55 o
  -5   0  13      693.95      671.50     19.25 o
  -3   0  13     1344.54     1331.79     28.62 o
  -1   0  13       51.52       46.35      7.76 o
   1   0  13      624.49      614.67     18.68 o
   3   0  13     1015.05      976.68     24.63 o
   5   0  13      286.29      279.58     18.03 o
 -11   1  13       17.77       24.48      3.70 o
 -10   1  13       11.11        6.84      2.79 o
  -9   1  13        1.56        2.15      2.37 o
  -8   1  13        6.42        8.44      2.78 o
  -7   1  13      180.43      194.34      5.72 o
  -6   1  13      269.12      272.72      6.65 o
  -5   1  13      480.08      453.22      8.39 o
  -4   1  13        7.54       11.49      2.61 o
  -3   1  13      335.05      320.49      7.88 o
  -2   1  13      456.93      443.39     13.08 o
  -1   1  13      360.92      336.53      9.57 o
   0   1  13        9.38        9.88      2.93 o
   1   1  13       50.36       61.35      4.99 o
   2   1  13      214.59      204.83      7.58 o
   3   1  13       26.99       49.30     11.07 o
   4   1  13       14.52       10.54      4.44 o
   5   1  13      295.97      328.43     22.97 o
   6   1  13       82.48       84.90     11.64 o
 -11   2  13       29.58       29.78      3.97 o
 -10   2  13       93.21       97.38      5.69 o
  -9   2  13      261.93      247.46      7.41 o
  -8   2  13      162.33      179.42     12.03 o
  -7   2  13       11.36       14.68      4.01 o
  -6   2  13       67.78       68.39      3.92 o
  -5   2  13        6.25       11.00      2.93 o
  -4   2  13      604.17      595.34     11.10 o
  -3   2  13     1057.41      998.21     14.69 o
  -2   2  13       51.39       50.67      3.88 o
  -1   2  13      335.79      323.81      8.03 o
   0   2  13       45.33       47.36      5.01 o
   1   2  13      379.31      360.13     12.32 o
   2   2  13        4.85       11.79      3.32 o
   3   2  13      386.05      426.14     11.17 o
   4   2  13       96.24      122.58      8.99 o
   5   2  13      140.18      130.92      9.52 o
   6   2  13       10.44       10.73      6.62 o
 -11   3  13        9.98       11.30      3.19 o
 -10   3  13      146.26      151.78      6.73 o
  -9   3  13        1.74        1.54      2.70 o
  -8   3  13       97.91      110.08      5.25 o
  -7   3  13      169.32      165.41      5.63 o
  -6   3  13      189.33      212.80      7.00 o
  -5   3  13       26.45       24.07      3.14 o
  -4   3  13        0.87        1.46      2.15 o
  -3   3  13      172.04      162.37      5.89 o
  -2   3  13       66.55       62.53      4.22 o
  -1   3  13      191.27      162.13      6.01 o
   0   3  13       95.94       93.78      4.97 o
   1   3  13       68.94       71.55      5.36 o
   2   3  13      485.25      483.60     12.04 o
   3   3  13       97.00      120.07      8.11 o
   4   3  13       73.85      148.93      9.68 o
   5   3  13      111.55      239.18     14.83 o
 -11   4  13        0.30       -1.31      4.11 o
 -10   4  13       52.77       65.42      4.95 o
  -9   4  13        3.91       -0.49      2.89 o
  -8   4  13       88.43       73.27      4.47 o
  -7   4  13       18.19       13.10      5.12 o
  -6   4  13      153.78      161.58      7.26 o
  -5   4  13       56.97       48.15      3.92 o
  -4   4  13       22.41       36.58      4.32 o
  -3   4  13      153.28      137.24      6.72 o
  -2   4  13      248.18      235.45      8.50 o
  -1   4  13       27.19       27.63      5.53 o
   0   4  13        8.73       10.66      5.96 o
   1   4  13       24.51       20.82      4.81 o
   2   4  13        0.01        0.46      5.92 o
   3   4  13        0.04        9.98      8.27 o
   4   4  13        3.95       18.70     13.58 o
 -10   5  13      198.33      231.17     12.44 o
  -9   5  13        1.32       -3.10      3.10 o
  -8   5  13      965.16      932.03     24.54 o
  -7   5  13       23.82       31.55      6.50 o
  -6   5  13        4.31        9.86      4.63 o
  -5   5  13       52.03       63.66      5.21 o
  -4   5  13      207.17      199.30      7.85 o
  -3   5  13        6.00       -2.31      3.89 o
  -2   5  13       44.14       33.72      4.43 o
  -1   5  13        8.42        6.03      3.11 o
   0   5  13      224.48      236.37      8.77 o
   1   5  13       44.67       44.92      5.96 o
   2   5  13      119.94      122.94     11.60 o
   3   5  13       65.98       82.70     16.00 o
   4   5  13      183.43      203.12     16.66 o
  -9   6  13      318.72      356.34     29.10 o
  -8   6  13       58.58       57.68     11.12 o
  -7   6  13       54.22       66.42      9.25 o
  -6   6  13        0.73       10.17      4.84 o
  -5   6  13       42.27       47.55      4.86 o
  -4   6  13      130.21      130.39      6.87 o
  -3   6  13       24.05       20.85      3.84 o
  -2   6  13      310.57      304.55      9.82 o
  -1   6  13       34.11       33.26      4.53 o
   0   6  13      480.95      485.08     15.81 o
   1   6  13       14.46       16.35      4.13 o
   2   6  13       18.97       28.58      4.88 o
   3   6  13       17.81      -12.10     12.10 o
  -8   7  13        9.41        5.47      4.66 o
  -7   7  13       28.14       33.22      5.20 o
  -6   7  13      402.91      394.01     14.88 o
  -5   7  13        0.08        0.68      2.98 o
  -4   7  13        4.34        5.87      2.99 o
  -3   7  13      401.60      437.05     11.95 o
  -2   7  13        3.48        2.81      3.03 o
  -1   7  13       82.77       96.24      6.55 o
   0   7  13       24.14       20.26      4.14 o
   1   7  13       35.85       34.74      5.87 o
   2   7  13      345.68      334.11     50.10 o
  -4   8  13       78.62       86.29      8.54 o
  -3   8  13        1.78       16.81      6.39 o
  -2   8  13       11.92       21.68      7.99 o
  -1   8  13       24.45       33.78      8.67 o
   0   8  13        1.16       -0.91      5.93 o
 -10   0  14       93.76      100.81     11.18 o
  -8   0  14        7.75       14.71      4.44 o
  -6   0  14       50.70       53.92      9.32 o
  -4   0  14        5.08       10.04      6.62 o
  -2   0  14       25.81       31.94     14.49 o
   0   0  14        3.69       24.01      7.99 o
   2   0  14      189.60      177.76     21.11 o
   4   0  14      282.82      312.47     58.31 o
 -11   1  14        4.10        4.07      4.16 o
 -10   1  14        4.15        7.58      3.00 o
  -9   1  14       33.66       39.26      4.18 o
  -8   1  14       52.02       56.61      4.24 o
  -7   1  14        3.25        6.21      2.43 o
  -6   1  14        0.77        2.24      3.06 o
  -5   1  14      164.20      172.42      6.90 o
  -4   1  14      181.78      182.59      6.36 o
  -3   1  14      893.55      868.22     16.26 o
  -2   1  14       31.23       36.25      4.23 o
  -1   1  14        6.32        3.08      3.63 o
   0   1  14       76.57       72.33      6.36 o
   1   1  14       82.72       77.68      6.69 o
   2   1  14      157.69      162.14     14.53 o
   3   1  14        1.75        6.40      4.19 o
   4   1  14      304.05      394.20     37.88 o
 -11   2  14       16.03       18.63      4.92 o
 -10   2  14       63.77       64.05      5.09 o
  -9   2  14       88.36       84.78      5.14 o
  -8   2  14       65.00       58.54      4.99 o
  -7   2  14        0.29        0.64      2.19 o
  -6   2  14       81.37       97.17     10.00 o
  -5   2  14       45.65       49.90      4.03 o
  -4   2  14      166.69      158.84      6.44 o
  -3   2  14      101.26       94.71      5.02 o
  -2   2  14      168.14      157.14      7.15 o
  -1   2  14       38.56       42.55      6.02 o
   0   2  14      427.49      435.50     11.48 o
   1   2  14       17.45       22.89      5.16 o
   2   2  14       50.13       66.48     10.90 o
   3   2  14      166.78      209.72     12.75 o
   4   2  14       15.55       26.47      7.99 o
 -11   3  14        0.21        0.53      3.47 o
 -10   3  14      181.56      186.55      7.37 o
  -9   3  14      164.49      164.90     10.24 o
  -8   3  14        0.03       -2.79      4.27 o
  -7   3  14        2.64       -1.18      2.64 o
  -6   3  14       23.38       27.53      5.31 o
  -5   3  14      271.60      283.13      9.26 o
  -4   3  14       19.74       19.96      3.18 o
  -3   3  14      229.67      236.41      8.85 o
  -2   3  14       27.43       31.11      4.50 o
  -1   3  14      160.31      156.04      7.25 o
   0   3  14      212.93      219.45      8.42 o
   1   3  14        3.92       12.69      5.63 o
   2   3  14       23.46       29.58      5.52 o
   3   3  14        9.45       28.62     14.72 o
   4   3  14       56.93      152.91     11.87 o
 -10   4  14        2.46        3.95      5.48 o
  -9   4  14      213.85      221.46      8.48 o
  -8   4  14      194.61      187.39     10.71 o
  -7   4  14      110.73      132.31     13.13 o
  -6   4  14       79.84       84.07     10.05 o
  -5   4  14      352.54      354.98     10.57 o
  -4   4  14        1.24        0.43      2.82 o
  -3   4  14       21.87       22.63      4.55 o
  -2   4  14       69.68       58.73      5.27 o
  -1   4  14      231.49      242.25      8.94 o
   0   4  14       42.50       40.08      6.08 o
   1   4  14      169.80      185.42     10.62 o
   2   4  14       37.80       48.92     10.35 o
   3   4  14        0.07        4.11     11.18 o
  -9   5  14        7.13       -6.11     10.73 o
  -8   5  14        0.07       -4.97      4.97 o
  -7   5  14        8.90        7.42      4.11 o
  -6   5  14        8.02       13.61      5.70 o
  -5   5  14       40.59       52.51      7.25 o
  -4   5  14       33.83       34.36      4.55 o
  -3   5  14      397.27      402.19     11.47 o
  -2   5  14       17.53       16.32      3.97 o
  -1   5  14      157.65      160.13      7.88 o
   0   5  14      122.43      119.92      7.18 o
   1   5  14      530.27      541.79     16.81 o
   2   5  14      253.58      237.58     24.42 o
  -8   6  14       65.73       56.40      8.39 o
  -7   6  14      436.09      425.09     20.20 o
  -6   6  14        0.00       -2.96      2.96 o
  -5   6  14       11.29       17.75      4.38 o
  -4   6  14       62.15       72.55      5.86 o
  -3   6  14        2.27        5.26      4.65 o
  -2   6  14       26.15       18.13      4.07 o
  -1   6  14        0.94       -2.21      5.34 o
   0   6  14      320.46      317.51     12.24 o
   1   6  14      102.73      108.03     33.21 o
  -6   7  14       89.43      139.42     36.29 o
  -5   7  14      102.30      112.35     17.92 o
  -4   7  14       49.69       70.12     20.31 o
  -3   7  14      341.13      358.31     20.54 o
  -2   7  14       60.71       70.52     11.18 o
  -1   7  14      185.71      197.87     16.43 o
  -9   0  15      440.55      451.92     21.80 o
  -7   0  15       19.74       24.33      5.84 o
  -5   0  15      644.81      657.28     20.28 o
  -3   0  15      191.42      190.95     24.19 o
  -1   0  15       28.76       62.76     10.50 o
   1   0  15      206.89      207.32     11.43 o
   3   0  15      365.51      443.44     23.74 o
 -10   1  15        0.11        1.62      3.86 o
  -9   1  15        8.55        4.28      2.90 o
  -8   1  15      185.83      188.40      6.82 o
  -7   1  15        0.17       -0.57      2.27 o
  -6   1  15      110.55      110.28     12.50 o
  -5   1  15      398.32      396.93      9.51 o
  -4   1  15      120.36      141.44      7.99 o
  -3   1  15        0.64        0.83      6.38 o
  -2   1  15        7.47        8.32      3.74 o
  -1   1  15      100.13      106.83     13.74 o
   0   1  15       67.04       88.14     13.42 o
   1   1  15      396.35      397.66     11.15 o
   2   1  15       36.25      115.65      8.22 o
   3   1  15       24.40       24.19      8.44 o
 -10   2  15       58.08       73.26     10.95 o
  -9   2  15        0.05       -0.59      2.65 o
  -8   2  15       38.43       43.96      5.35 o
  -7   2  15      139.20      128.42      6.66 o
  -6   2  15      175.66      183.31      8.30 o
  -5   2  15       22.56       28.93      6.99 o
  -4   2  15      597.90      635.05     14.85 o
  -3   2  15        1.19        3.39      5.16 o
  -2   2  15       10.60       19.81      5.11 o
  -1   2  15       44.82       49.67      7.48 o
   0   2  15      222.46      226.49      8.68 o
   1   2  15       50.70       65.22     11.73 o
   2   2  15      224.11      253.48     16.84 o
   3   2  15       38.11      144.47     10.95 o
  -9   3  15        1.15       -4.83      8.33 o
  -8   3  15      253.99      266.07      9.27 o
  -7   3  15       20.50       14.87      6.35 o
  -6   3  15       85.63      109.99     10.68 o
  -5   3  15      250.47      257.83     11.83 o
  -4   3  15      218.90      224.27      7.45 o
  -3   3  15      185.27      177.98      6.80 o
  -2   3  15        0.07       -0.78      5.54 o
  -1   3  15       14.05       15.48      6.79 o
   0   3  15      302.72      308.64     12.64 o
   1   3  15      207.30      216.91     10.60 o
   2   3  15       36.91       75.09     12.55 o
  -9   4  15       15.29      -10.04     13.24 o
  -8   4  15       31.06       25.33     15.29 o
  -7   4  15       34.94       50.62     11.78 o
  -6   4  15       25.59       32.15      7.18 o
  -5   4  15       76.07       79.52     10.57 o
  -4   4  15        6.48       10.96      7.28 o
  -3   4  15        5.20        3.08      8.56 o
  -2   4  15      608.85      617.67     14.46 o
  -1   4  15        1.62        1.54     14.94 o
   0   4  15      168.29      197.19     13.72 o
   1   4  15       17.54        5.48     13.92 o
  -6   5  15      191.48      210.19     16.83 o
  -5   5  15        0.07       -3.51      4.55 o
  -4   5  15       28.91       37.92      5.50 o
  -3   5  15       13.27       13.97      4.38 o
  -2   5  15       92.48       85.40      7.69 o
  -1   5  15       14.25       28.30      7.76 o
  -2   6  15      244.87      274.56     18.26 o
  -8   0  16      294.34      340.58     69.38 o
  -6   0  16      236.99      270.14     37.09 o
  -4   0  16       51.86       58.44      9.93 o
  -2   0  16        5.40       -1.60      5.25 o
   0   0  16       39.37       52.72     10.04 o
  -8   1  16      175.86      216.46     16.32 o
  -7   1  16      204.80      219.51     11.93 o
  -6   1  16       24.58       42.54     11.65 o
  -5   1  16      183.87      167.44     10.08 o
  -4   1  16       26.21       50.52     10.93 o
  -3   1  16      122.78      163.11     13.70 o
  -2   1  16       10.44       24.42      7.18 o
  -1   1  16       22.27       48.71     13.60 o
   0   1  16      118.26      127.58     13.24 o
   1   1  16      212.25      207.23     16.20 o
  -8   2  16       24.63       28.26      5.09 o
  -7   2  16      155.50      169.45     11.48 o
  -6   2  16        3.10        3.85      3.03 o
  -5   2  16       37.14       56.64      7.98 o
  -4   2  16      292.74      298.58     10.20 o
  -3   2  16       80.83       87.40     10.41 o
  -2   2  16       88.56      112.96     13.47 o
  -1   2  16       80.07       80.39     28.76 o
   0   2  16        7.55       20.77      7.30 o
  -7   3  16       56.45       53.20      6.70 o
  -6   3  16        9.89       -6.25      6.80 o
  -5   3  16      714.75      761.01     17.36 o
  -4   3  16      131.70      150.35      7.68 o
  -3   3  16       87.79      160.67     16.20 o
  -6   4  16       24.14       65.04      9.13 o
  -5   4  16      164.05      179.61     15.06 o
  -4   4  16       68.62       53.86      9.81 o
  -3   4  16       17.02        9.36      6.62 o
 
